# Supplementary material for: N′-(4-Methoxy­benzo­yl)pyridine-2-carbohydrazide
Source: Acta Crystallogr Sect E Struct Rep Online. 2010 Apr 24;66(Pt 5):o1145. doi: 10.1107/S1600536810013437 (PMC2979049; doi:10.1107/S1600536810013437)
Supplement: Supplementary file 2 [file e-66-o1145-Isup2.hkl]

# 
# h,k,l, Fc-squared, Fo-squared, sigma(Fo-squared) and status flag 
# 
data_I
_shelx_title ' qzr in P2(1)/c' 
_shelx_refln_list_code          4 
_shelx_F_calc_maximum      135.50 
_exptl_crystal_F_000       568.00 
_reflns_d_resolution_high  0.7702 
 
loop_ 
 _symmetry_equiv_pos_as_xyz 
 'x, y, z' 
 '-x, y+1/2, -z+1/2' 
 '-x, -y, -z' 
 'x, -y-1/2, z-1/2' 
 
_cell_length_a    14.8362 
_cell_length_b    11.6078 
_cell_length_c     7.6499 
_cell_angle_alpha  90.000 
_cell_angle_beta   97.137 
_cell_angle_gamma  90.000 
 
_shelx_F_squared_multiplier     1.000 
 
loop_ 
 _refln_index_h 
 _refln_index_k 
 _refln_index_l 
 _refln_F_squared_calc 
 _refln_F_squared_meas 
 _refln_F_squared_sigma 
 _refln_observed_status 
   2   0   0     1472.98      982.46     22.98 o 
   3   0   0        8.60        6.28      1.91 o 
   4   0   0        4.66        6.50      2.23 o 
   5   0   0     1649.28     1537.43     25.56 o 
   6   0   0      793.63      724.99     14.72 o 
   7   0   0    13444.36    14032.85    276.76 o 
   8   0   0       26.58       26.93      3.32 o 
   9   0   0      386.82      442.15     12.58 o 
  10   0   0       37.71       42.10      4.40 o 
  11   0   0       66.53       78.04      6.90 o 
  12   0   0       84.93       74.41      5.92 o 
  13   0   0      233.95      239.79     12.36 o 
  14   0   0       54.27       40.87      5.66 o 
  15   0   0        0.00        1.39      2.14 o 
  16   0   0       15.91       14.06      4.10 o 
  17   0   0        2.18        0.62      1.82 o 
  18   0   0       26.14       24.64      8.93 o 
  19   0   0       19.01       19.95      8.59 o 
   3   1   0      783.52      710.03      8.75 o 
   4   1   0      824.21      805.97     11.19 o 
   5   1   0       84.38       77.28      2.86 o 
   6   1   0      186.38      172.54      3.83 o 
   7   1   0        9.85        8.02      1.81 o 
   8   1   0      723.62      826.10     12.04 o 
   9   1   0      464.90      540.44     11.30 o 
  10   1   0        5.45        6.24      1.82 o 
  11   1   0       51.99       61.88      4.18 o 
  12   1   0        6.88        7.68      2.01 o 
  13   1   0        7.10        5.84      1.74 o 
  14   1   0        4.35        1.98      1.62 o 
  15   1   0       26.39       25.30      2.97 o 
  16   1   0       51.94       46.61      4.51 o 
  17   1   0        1.06        4.09      1.96 o 
  18   1   0        0.06        3.88      3.47 o 
  19   1   0        0.21       -0.78      4.51 o 
   0   2   0    18359.35    17191.82    912.43 o 
   1   2   0     2542.76     2376.44     22.16 o 
   2   2   0       98.67       80.74      1.78 o 
   3   2   0      513.17      518.35      6.29 o 
   4   2   0        0.03        0.62      0.85 o 
   6   2   0       73.40       86.78      3.37 o 
   7   2   0      519.27      557.62     18.10 o 
   9   2   0       68.17       74.81      3.61 o 
  10   2   0       29.44       26.75      2.30 o 
  11   2   0       24.68       24.22      2.91 o 
  12   2   0      819.60      908.77     20.90 o 
  13   2   0       85.59       65.32      7.19 o 
  14   2   0       53.75       40.86      3.57 o 
  15   2   0       17.35       15.30      2.90 o 
  16   2   0       11.92       10.23      2.73 o 
  17   2   0        0.17       -2.11      2.65 o 
  18   2   0        1.63        3.50      4.70 o 
   1   3   0      681.84      590.06      7.72 o 
   2   3   0      466.17      442.95      6.22 o 
   3   3   0      422.45      360.60      5.49 o 
   4   3   0      792.71      793.95     10.38 o 
   5   3   0      254.61      270.42      5.62 o 
   6   3   0       10.27        7.40      1.34 o 
   7   3   0      292.25      307.15      6.86 o 
   8   3   0      113.81      114.84      4.70 o 
   9   3   0      323.41      347.77     11.49 o 
  10   3   0       51.73       47.80      3.01 o 
  11   3   0      155.93      149.46      6.36 o 
  12   3   0       52.88       50.71      3.47 o 
  13   3   0        1.58        5.28      2.15 o 
  14   3   0       15.05       15.25      2.95 o 
  15   3   0        3.07        2.32      2.37 o 
  16   3   0        1.14        2.03      1.68 o 
  17   3   0        4.29        5.51      2.96 o 
  18   3   0        1.82        1.32      3.83 o 
   0   4   0      858.66      874.48     16.94 o 
   1   4   0      586.84      586.60      8.06 o 
   2   4   0      416.00      371.05      5.87 o 
   3   4   0     1196.86     1273.52     16.42 o 
   4   4   0      390.15      443.68      8.49 o 
   5   4   0     1288.22     1336.15     16.93 o 
   6   4   0      221.31      209.85      4.57 o 
   7   4   0      204.31      157.18      4.33 o 
   8   4   0       49.73       46.06      3.02 o 
   9   4   0        5.54        3.89      1.46 o 
  10   4   0      113.35       99.09      5.36 o 
  11   4   0       90.95       87.96      5.48 o 
  12   4   0      902.58      997.71     17.38 o 
  13   4   0       16.62       12.52      2.23 o 
  14   4   0       85.20       90.21      5.85 o 
  15   4   0        3.85        6.19      2.34 o 
  16   4   0       17.78       17.51      3.67 o 
  17   4   0        3.98        1.37      2.21 o 
  18   4   0        1.73        2.31      1.92 o 
   1   5   0       89.97       76.27      2.69 o 
   2   5   0        8.57        8.39      1.26 o 
   3   5   0      513.84      502.32      8.02 o 
   4   5   0     1547.60     1740.02     21.44 o 
   5   5   0        2.58        2.93      0.86 o 
   6   5   0       19.32       19.07      1.69 o 
   7   5   0      143.18      152.38      5.25 o 
   8   5   0        0.54        0.88      1.24 o 
   9   5   0        5.18        6.72      1.70 o 
  10   5   0      492.13      509.04     10.11 o 
  11   5   0      716.89      770.45     22.96 o 
  12   5   0       16.81       13.19      2.90 o 
  13   5   0        1.86        5.56      2.77 o 
  14   5   0        0.26        4.35      2.49 o 
  15   5   0        4.35        5.99      2.51 o 
  16   5   0        0.68       -0.84      3.08 o 
  17   5   0        3.81        8.05      3.36 o 
  18   5   0       11.24       16.45      6.32 o 
   0   6   0      328.25      317.89      8.49 o 
   1   6   0       66.17       66.71      2.99 o 
   2   6   0     2165.81     2394.08     28.56 o 
   3   6   0        1.04        3.45      1.11 o 
   4   6   0      135.78      154.80      4.36 o 
   5   6   0      167.65      207.21      5.86 o 
   6   6   0      151.27      132.20      4.92 o 
   7   6   0      249.42      258.67      9.24 o 
   8   6   0       39.03       41.30      3.08 o 
   9   6   0      751.76      811.65     12.46 o 
  10   6   0        4.28        3.04      3.17 o 
  11   6   0      223.21      237.39      8.32 o 
  12   6   0      135.45      140.48      7.16 o 
  13   6   0       31.48       36.16      3.61 o 
  14   6   0       12.51        9.02      2.73 o 
  15   6   0        6.96        6.16      3.26 o 
  16   6   0       23.50       35.29      5.28 o 
  17   6   0        2.84        2.19      2.94 o 
   1   7   0      248.35      254.71      6.11 o 
   2   7   0      486.53      494.34      9.66 o 
   3   7   0       25.65       29.49      2.22 o 
   4   7   0        0.51        1.93      1.14 o 
   5   7   0        7.00        7.79      1.38 o 
   6   7   0        1.95        4.24      1.83 o 
   7   7   0       11.05       12.07      2.18 o 
   8   7   0       49.70       48.75      2.95 o 
   9   7   0       33.43       36.16      3.80 o 
  10   7   0       21.37       22.34      3.60 o 
  11   7   0        1.95        0.06      2.20 o 
  12   7   0        8.22        9.82      2.65 o 
  13   7   0       69.28       69.95      5.79 o 
  14   7   0       63.87       57.48      6.05 o 
  15   7   0       12.44       18.67      4.43 o 
  16   7   0        9.74        8.60      4.32 o 
   0   8   0      626.70      639.36     24.54 o 
   1   8   0      104.45       92.54      4.11 o 
   2   8   0       97.51      105.62      4.58 o 
   3   8   0      189.72      192.90      6.67 o 
   4   8   0       31.18       33.00      3.02 o 
   5   8   0        3.39        3.63      1.85 o 
   6   8   0       14.45       13.84      2.10 o 
   7   8   0      100.22       82.94      5.13 o 
   8   8   0        7.20        6.89      2.21 o 
   9   8   0      228.88      245.58     15.48 o 
  10   8   0       13.39       10.40      2.49 o 
  11   8   0        0.11        1.41      2.17 o 
  12   8   0        0.97        3.95      2.46 o 
  13   8   0        5.11        2.90      2.46 o 
  14   8   0        6.72       13.04      4.60 o 
  15   8   0        0.43        0.17      4.65 o 
  16   8   0       50.17       66.93      8.61 o 
   1   9   0       18.94       19.20      2.74 o 
   2   9   0       86.29       86.27      3.81 o 
   3   9   0       11.39       10.33      2.47 o 
   4   9   0        5.21        4.44      1.74 o 
   5   9   0        9.53       10.29      2.01 o 
   6   9   0       12.65       13.69      2.07 o 
   7   9   0        0.78        1.58      1.27 o 
   8   9   0       18.04       18.23      2.73 o 
   9   9   0       14.90        8.86      3.24 o 
  10   9   0       26.12       30.77      4.15 o 
  11   9   0        0.08        5.04      3.17 o 
  12   9   0        6.02        5.08      3.14 o 
  13   9   0       10.51        8.93      4.46 o 
  14   9   0       13.22       11.00      4.71 o 
  15   9   0       18.31       22.08      5.56 o 
   0  10   0       40.58       36.65      4.00 o 
   1  10   0       52.58       51.58      3.43 o 
   2  10   0      286.77      316.22     10.16 o 
   3  10   0      147.77      157.65      5.74 o 
   4  10   0       35.48       39.53      2.80 o 
   5  10   0       45.10       43.36      3.55 o 
   6  10   0       55.48       48.40      4.57 o 
   7  10   0        0.89        1.42      1.70 o 
   8  10   0        1.90        0.42      1.49 o 
   9  10   0       11.51       10.55      3.88 o 
  10  10   0       58.10       60.41      7.36 o 
  11  10   0       12.32        7.91      3.24 o 
  12  10   0       25.35       18.03      3.92 o 
  13  10   0       39.71       51.68      7.91 o 
  14  10   0       48.82       55.62      7.36 o 
   1  11   0        4.75        5.16      1.95 o 
   2  11   0      170.86      180.08      7.14 o 
   3  11   0       15.81       19.75      2.74 o 
   4  11   0        0.30        1.30      1.71 o 
   5  11   0        4.30        3.75      2.22 o 
   6  11   0        1.55        0.92      2.79 o 
   7  11   0       44.64       35.18      4.18 o 
   8  11   0        3.18        2.12      3.62 o 
   9  11   0       26.27       24.04      4.51 o 
  10  11   0        0.10        1.56      2.96 o 
  11  11   0        0.40        2.09      3.00 o 
  12  11   0       23.10       23.62      5.94 o 
  13  11   0        0.25        2.53      5.18 o 
   0  12   0       44.79       46.31      4.66 o 
   1  12   0       10.39        6.64      2.22 o 
   2  12   0        8.95        8.22      2.63 o 
   3  12   0      169.03      175.14      7.19 o 
   4  12   0       91.65      104.72      7.55 o 
   5  12   0        5.76        5.58      3.11 o 
   6  12   0       52.71       48.57      6.04 o 
   7  12   0        0.09        0.71      2.89 o 
   8  12   0        2.97        2.29      3.47 o 
   9  12   0        0.05        0.80      3.05 o 
  10  12   0       55.34       61.90      6.96 o 
  11  12   0        0.11       -1.56      4.21 o 
   1  13   0        1.11        0.75      2.85 o 
   2  13   0        4.75        2.40      2.48 o 
   3  13   0        0.37        1.40      3.00 o 
   4  13   0       12.18       12.73      3.64 o 
   5  13   0        6.62        5.34      3.09 o 
   6  13   0        1.07        2.61      3.09 o 
   7  13   0        6.85        8.50      4.13 o 
   8  13   0        0.09        0.02      3.04 o 
   9  13   0        5.44        5.63      3.39 o 
   0  14   0        0.60       -0.01      4.22 o 
   1  14   0       23.54       24.97      5.05 o 
   2  14   0       50.07       55.65      6.89 o 
   3  14   0        6.75       11.50      4.52 o 
   4  14   0       31.64       32.30     11.37 o 
   5  14   0        2.78        4.47      4.16 o 
   6  14   0        0.00        0.09      3.90 o 
   7  14   0        3.83        1.42      4.03 o 
   1  15   0        2.06        1.68      5.28 o 
 -19   1   1        0.00       -0.14      4.20 o 
 -18   1   1       14.66       10.70      2.59 o 
 -17   1   1        2.78        1.74      1.78 o 
 -16   1   1        0.49        2.42      2.19 o 
 -15   1   1       36.04       35.95      3.59 o 
 -14   1   1       19.17       13.86      2.27 o 
 -13   1   1        1.91        3.65      1.60 o 
 -12   1   1       53.97       58.28      3.42 o 
 -11   1   1       24.37       19.65      3.14 o 
 -10   1   1      458.58      461.51     13.80 o 
  -9   1   1        1.66        2.07      1.59 o 
  -8   1   1       12.33        6.50      1.40 o 
  -7   1   1       29.15       42.94      6.06 o 
  -5   1   1       43.12       38.36      3.14 o 
  -4   1   1        0.65        0.74      1.40 o 
  -3   1   1      888.99      882.47      9.59 o 
  -2   1   1      388.39      302.27      3.44 o 
  -1   1   1        1.61        0.93      0.24 o 
   1   1   1     1154.54     1010.61      9.30 o 
   2   1   1        1.47        3.72      1.13 o 
   3   1   1       22.30       15.82      0.82 o 
   4   1   1       35.13       38.72      1.66 o 
   5   1   1      454.81      427.86      6.51 o 
   6   1   1       47.35       43.84      2.38 o 
   7   1   1      343.93      372.53      7.15 o 
   8   1   1        0.17       -1.01      1.31 o 
   9   1   1       95.55       96.10      4.10 o 
  10   1   1        2.96        2.75      1.89 o 
  11   1   1        0.23        2.87      1.82 o 
  12   1   1       95.12      103.19      6.06 o 
  13   1   1       28.15       28.07      3.56 o 
  14   1   1        4.55        5.47      1.64 o 
  15   1   1        3.61        3.94      1.21 o 
  16   1   1        0.64        4.99      3.16 o 
  17   1   1        0.24        2.45      2.99 o 
  18   1   1        3.24        4.07      3.86 o 
 -19   2   1        0.01        0.16      4.53 o 
 -18   2   1        3.11        5.71      2.44 o 
 -17   2   1        5.64        3.94      2.33 o 
 -16   2   1       61.41       56.06      5.21 o 
 -15   2   1        8.61        7.26      2.66 o 
 -14   2   1       35.37       20.53      3.83 o 
 -13   2   1       32.67       28.91      2.72 o 
 -12   2   1       94.93       77.09      4.00 o 
 -11   2   1      281.06      254.86     22.73 o 
 -10   2   1      139.42      146.25      7.12 o 
  -9   2   1        0.06       -0.99      1.52 o 
  -8   2   1      393.65      381.94     10.49 o 
  -7   2   1     2027.77     2206.03     26.74 o 
  -6   2   1       46.75       38.92      2.13 o 
  -5   2   1     1240.01     1320.49     15.81 o 
  -4   2   1      149.25      133.78      3.49 o 
  -3   2   1     5014.44     4908.37     52.48 o 
  -2   2   1      219.43      212.32      2.58 o 
  -1   2   1     8353.28     8149.42    159.36 o 
   0   2   1     2783.80     2723.84     27.20 o 
   2   2   1    11714.30    11547.87    268.18 o 
   3   2   1      166.98      162.76      3.50 o 
   4   2   1     5580.25     5731.48     67.48 o 
   5   2   1        1.05        0.70      0.98 o 
   6   2   1     1367.61     1456.51     20.33 o 
   7   2   1       75.85       76.78      3.32 o 
   8   2   1      377.19      384.15      8.08 o 
   9   2   1      243.03      227.88      7.49 o 
  10   2   1        0.73       -0.87      2.02 o 
  11   2   1      984.79     1026.39     16.94 o 
  12   2   1       57.29       58.62      4.50 o 
  13   2   1       73.54       67.59      5.22 o 
  14   2   1       16.26       13.21      2.57 o 
  15   2   1        2.64        2.55      1.59 o 
  16   2   1       28.58       28.37      4.18 o 
  17   2   1        2.95        4.76      5.07 o 
  18   2   1       23.83       26.81      5.93 o 
 -18   3   1       19.98       31.11      5.12 o 
 -17   3   1        3.47        3.14      2.14 o 
 -16   3   1        2.22        3.78      2.63 o 
 -15   3   1        9.21        8.31      2.77 o 
 -14   3   1       98.79       98.93      6.48 o 
 -13   3   1       38.33       27.72      3.14 o 
 -12   3   1       65.79       78.88      4.06 o 
 -11   3   1      400.80      433.50      8.07 o 
 -10   3   1       60.74       55.58      3.69 o 
  -9   3   1       33.06       31.98      2.09 o 
  -8   3   1       12.15       12.39      2.12 o 
  -7   3   1        0.38        0.99      1.05 o 
  -6   3   1      430.12      404.83      6.51 o 
  -5   3   1       58.13       53.51      1.42 o 
  -4   3   1      358.52      336.95      6.18 o 
  -3   3   1       14.26       15.36      0.63 o 
  -2   3   1      144.91      142.72      2.10 o 
  -1   3   1      100.23       92.48      1.62 o 
   0   3   1     2386.24     2377.47     30.75 o 
   2   3   1     2095.60     2075.39     26.44 o 
   3   3   1     2915.31     2903.95     35.67 o 
   6   3   1        1.67        5.54      1.16 o 
   7   3   1      309.02      317.92      7.04 o 
   8   3   1        0.01        2.32      1.28 o 
   9   3   1      221.23      211.10      7.91 o 
  10   3   1      546.09      519.09     18.84 o 
  11   3   1      403.36      435.57      9.38 o 
  12   3   1        0.83        3.43      2.02 o 
  13   3   1      294.54      316.78     14.75 o 
  14   3   1        3.50        1.34      1.92 o 
  15   3   1        0.00        0.86      2.11 o 
  16   3   1        3.95        5.76      2.35 o 
  17   3   1        0.63        3.76      3.79 o 
  18   3   1        0.91        0.80      5.20 o 
 -18   4   1        1.32        3.70      3.28 o 
 -17   4   1       13.66       12.32      3.07 o 
 -16   4   1        0.32        2.61      1.76 o 
 -15   4   1        5.83        6.49      2.54 o 
 -14   4   1       22.26       15.58      2.93 o 
 -13   4   1       12.68       16.53      3.20 o 
 -12   4   1      297.39      314.34      9.60 o 
 -11   4   1       75.86       75.89      4.32 o 
 -10   4   1      389.22      405.36     14.62 o 
  -9   4   1        8.91        7.92      1.35 o 
  -8   4   1       26.49       24.93      1.60 o 
  -7   4   1       38.92       41.95      2.69 o 
  -6   4   1       26.14       18.84      1.00 o 
  -5   4   1      926.42     1016.28     13.13 o 
  -4   4   1        0.47       -0.11      0.47 o 
  -3   4   1       20.83       22.68      1.42 o 
  -2   4   1       24.24       18.97      1.93 o 
  -1   4   1       35.61       31.46      1.50 o 
   1   4   1      355.90      353.72      8.85 o 
   2   4   1       87.16       76.41      2.84 o 
   3   4   1       56.69       52.70      2.71 o 
   4   4   1        2.02        5.38      1.49 o 
   5   4   1      909.37     1005.20     18.48 o 
   6   4   1       12.47       14.09      1.52 o 
   7   4   1      110.63      102.20      3.56 o 
   8   4   1       83.07       86.97      3.87 o 
   9   4   1        4.19        6.33      2.26 o 
  10   4   1        0.00        0.81      1.67 o 
  11   4   1        0.42        2.43      1.83 o 
  12   4   1      183.49      201.45      6.69 o 
  13   4   1       36.35       32.59      3.04 o 
  14   4   1      116.24      108.71      5.77 o 
  15   4   1        0.50        2.77      2.56 o 
  16   4   1        1.69        4.31      2.96 o 
  17   4   1       12.29        9.22      4.52 o 
  18   4   1        4.71       11.19      4.46 o 
 -18   5   1        8.12        6.79      4.73 o 
 -17   5   1        0.48        2.76      2.51 o 
 -16   5   1        2.68        4.49      2.44 o 
 -15   5   1       29.03       22.75      6.87 o 
 -14   5   1       35.19       33.12      3.59 o 
 -13   5   1        0.29        2.44      2.87 o 
 -12   5   1      391.83      423.91     11.75 o 
 -11   5   1       68.35       67.51      4.31 o 
 -10   5   1        2.02        1.88      2.54 o 
  -9   5   1      529.83      554.57     26.81 o 
  -8   5   1       84.99       76.40      4.30 o 
  -7   5   1       10.64       10.66      1.91 o 
  -6   5   1       72.78       85.03      2.66 o 
  -5   5   1      579.14      637.78      9.44 o 
  -4   5   1      197.99      186.73      4.14 o 
  -3   5   1        9.05        6.12      1.36 o 
  -2   5   1     2212.56     2362.53     27.71 o 
  -1   5   1      891.19      862.27     11.41 o 
   0   5   1       82.63       70.40     18.35 o 
   1   5   1      219.91      212.71      4.46 o 
   2   5   1       35.32       36.97      2.02 o 
   3   5   1       49.15       54.30      2.77 o 
   4   5   1        9.21       11.28      1.42 o 
   5   5   1       27.56       30.72      2.14 o 
   6   5   1       31.86       27.05      2.06 o 
   7   5   1        1.86        3.63      1.53 o 
   8   5   1        6.99        4.72      2.65 o 
   9   5   1      103.68      109.80      4.99 o 
  10   5   1      277.18      285.93      6.75 o 
  11   5   1       40.10       44.14      3.27 o 
  12   5   1        0.02        1.64      1.83 o 
  13   5   1        7.90        7.58      2.26 o 
  14   5   1        2.21        5.51      3.04 o 
  15   5   1        1.74        3.56      2.98 o 
  16   5   1        0.69        4.14      3.00 o 
  17   5   1        3.26        1.43      4.04 o 
 -17   6   1        5.44        7.59      3.42 o 
 -16   6   1        0.56        3.32      3.04 o 
 -15   6   1       13.29       13.00      3.12 o 
 -14   6   1        0.08        0.77      2.38 o 
 -13   6   1       11.01        9.40      2.81 o 
 -12   6   1      169.05      181.94      8.44 o 
 -11   6   1       67.85       71.25      4.76 o 
 -10   6   1      533.10      573.64     16.05 o 
  -9   6   1       72.67       75.04      4.04 o 
  -8   6   1       87.08       76.60      4.55 o 
  -7   6   1        0.70        3.07      1.81 o 
  -6   6   1        6.17        4.28      0.86 o 
  -5   6   1      562.90      588.55     11.62 o 
  -4   6   1      100.39      108.04      3.77 o 
  -3   6   1      328.65      356.34      6.38 o 
  -2   6   1        1.95        6.06      1.17 o 
  -1   6   1       20.30       23.25      1.68 o 
   0   6   1       34.66       28.84      4.31 o 
   1   6   1       35.91       30.27      2.01 o 
   2   6   1      394.63      424.76      7.68 o 
   3   6   1        0.12        2.15      1.33 o 
   4   6   1      434.29      449.37      9.25 o 
   5   6   1      460.12      495.99      9.87 o 
   6   6   1      143.40      147.12      5.47 o 
   7   6   1        0.03        0.40      1.43 o 
   8   6   1       36.53       40.08      3.47 o 
   9   6   1       87.81       95.96      4.06 o 
  10   6   1       13.59       11.95      2.20 o 
  11   6   1      302.90      322.73     14.93 o 
  12   6   1        9.24        6.00      2.06 o 
  13   6   1        2.53        1.84      3.29 o 
  14   6   1       22.90       27.31      4.87 o 
  15   6   1        8.22        9.91      3.51 o 
  16   6   1        6.25        5.07      3.33 o 
  17   6   1       17.47       22.82      5.57 o 
 -17   7   1        4.70        6.65      4.82 o 
 -16   7   1        0.40       -2.74      5.34 o 
 -15   7   1       18.99       13.04      3.61 o 
 -14   7   1        1.13        1.55      2.97 o 
 -13   7   1       62.10       61.15      6.77 o 
 -12   7   1      120.68      121.83      7.87 o 
 -11   7   1      197.78      219.84     12.26 o 
 -10   7   1        3.91        0.10      2.23 o 
  -9   7   1      698.26      735.03     19.42 o 
  -8   7   1        1.04        1.66      1.77 o 
  -7   7   1        0.40        3.09      3.09 o 
  -6   7   1       68.75       77.05      4.70 o 
  -5   7   1      550.51      603.07     16.41 o 
  -4   7   1        1.01        1.57      1.03 o 
  -3   7   1        7.25        5.18      1.97 o 
  -2   7   1     1073.58     1184.83     21.76 o 
  -1   7   1        0.11       -0.29      1.33 o 
   0   7   1        1.62        4.13      1.58 o 
   1   7   1      181.56      174.18      4.87 o 
   2   7   1       44.62       54.01      2.86 o 
   3   7   1       14.94       11.82      1.69 o 
   4   7   1       27.86       33.09      2.45 o 
   5   7   1        3.84        3.40      1.20 o 
   6   7   1        6.13        9.69      1.91 o 
   7   7   1        2.16        3.12      1.32 o 
   8   7   1       18.71       19.03      2.46 o 
   9   7   1      244.89      246.28      7.07 o 
  10   7   1       76.83       68.35      4.56 o 
  11   7   1       36.85       37.50      3.81 o 
  12   7   1        0.11       -0.67      2.24 o 
  13   7   1        0.14        5.41      3.38 o 
  14   7   1       17.41       17.98      4.24 o 
  15   7   1        3.43        4.88      3.61 o 
  16   7   1        0.03        1.00      3.17 o 
 -16   8   1       27.05       28.51      7.51 o 
 -15   8   1        0.02       -0.46      4.36 o 
 -14   8   1       67.95       74.95      7.50 o 
 -13   8   1       48.73       45.21      6.20 o 
 -12   8   1       22.41       22.56      4.75 o 
 -11   8   1        0.24        1.92      3.00 o 
 -10   8   1        0.17        2.04      1.45 o 
  -9   8   1      717.92      774.51     36.61 o 
  -8   8   1        0.01        0.21      1.84 o 
  -7   8   1        5.20        4.15      1.93 o 
  -6   8   1       14.15       21.65      3.07 o 
  -5   8   1      184.78      185.57      6.87 o 
  -4   8   1        4.20        2.71      1.30 o 
  -3   8   1       94.16       95.44      4.30 o 
  -2   8   1      456.87      478.82     13.41 o 
  -1   8   1        1.18       -0.26      1.51 o 
   0   8   1      227.66      253.30      9.07 o 
   1   8   1      124.42      142.83      5.41 o 
   2   8   1      620.52      631.83     17.73 o 
   3   8   1      312.16      311.29     10.62 o 
   4   8   1       33.30       34.31      3.01 o 
   5   8   1       37.56       37.65      3.19 o 
   6   8   1      111.97      129.10      5.76 o 
   7   8   1        0.77        1.54      1.56 o 
   8   8   1       31.56       28.08      2.86 o 
   9   8   1      131.13      116.60      8.25 o 
  10   8   1      147.84      147.71      8.07 o 
  11   8   1       12.46       13.23      2.91 o 
  12   8   1        3.38        2.22      2.91 o 
  13   8   1       82.49       93.07      9.51 o 
  14   8   1       33.61       40.61      6.48 o 
  15   8   1       22.23       32.43      6.60 o 
 -15   9   1       15.06        9.99      5.09 o 
 -14   9   1        0.78        1.29      3.10 o 
 -13   9   1        6.72       11.11      3.57 o 
 -12   9   1        3.62        4.35      3.00 o 
 -11   9   1        5.39       11.09      4.62 o 
 -10   9   1        0.20        0.09      2.77 o 
  -9   9   1       42.34       30.34      4.30 o 
  -8   9   1      123.73      123.10      9.13 o 
  -7   9   1       12.68       13.87      3.34 o 
  -6   9   1       27.96       30.86      3.65 o 
  -5   9   1        0.08        0.57      1.46 o 
  -4   9   1       51.13       49.83      2.86 o 
  -3   9   1       35.10       29.53      2.46 o 
  -2   9   1      246.47      260.34      7.34 o 
  -1   9   1       94.05      100.50      4.57 o 
   0   9   1       35.63       29.59      2.84 o 
   1   9   1       36.38       32.38      2.96 o 
   2   9   1       14.73       13.88      2.76 o 
   3   9   1      132.40      136.78      6.01 o 
   4   9   1        3.21        4.30      1.73 o 
   5   9   1       20.89       19.34      2.50 o 
   6   9   1       17.39       16.26      2.09 o 
   7   9   1      244.90      242.80     15.63 o 
   8   9   1       37.67       30.36      3.04 o 
   9   9   1        9.86        7.54      2.08 o 
  10   9   1       55.52       47.89      4.62 o 
  11   9   1        1.40        2.56      2.00 o 
  12   9   1        3.15        5.25      3.18 o 
  13   9   1       21.07       18.36      4.22 o 
  14   9   1       21.16       18.75      6.88 o 
 -14  10   1        0.31        4.35      4.35 o 
 -13  10   1        0.87        1.11      3.28 o 
 -12  10   1        7.80       10.64      4.02 o 
 -11  10   1       36.05       42.14      7.00 o 
 -10  10   1        1.46        1.88      3.39 o 
  -9  10   1       21.14       16.83      3.89 o 
  -8  10   1        7.94        6.14      3.01 o 
  -7  10   1       25.91       26.73      3.84 o 
  -6  10   1       15.05       12.27      3.61 o 
  -5  10   1      144.47      134.76      9.47 o 
  -4  10   1        7.03        3.22      1.84 o 
  -3  10   1       33.79       29.76      2.99 o 
  -2  10   1        1.19        0.44      1.58 o 
  -1  10   1      170.77      180.34      7.14 o 
   0  10   1        0.00        0.73      1.72 o 
   1  10   1       10.08       11.44      2.34 o 
   2  10   1      485.62      531.42     17.56 o 
   3  10   1      130.82      121.24      4.91 o 
   4  10   1        7.65        6.29      1.59 o 
   5  10   1        0.51        1.26      1.52 o 
   6  10   1       61.62       60.18      5.29 o 
   7  10   1       17.20       14.90      2.70 o 
   8  10   1        5.20        3.78      2.02 o 
   9  10   1       53.95       51.50      4.91 o 
  10  10   1        0.17        1.32      1.71 o 
  11  10   1        0.13        0.03      3.66 o 
  12  10   1        1.48        6.29      4.05 o 
  13  10   1        0.48        2.99      4.24 o 
 -13  11   1       23.56       30.47      6.18 o 
 -12  11   1        0.29        2.27      3.35 o 
 -11  11   1        2.00        5.88      3.45 o 
 -10  11   1        0.63        4.29      4.09 o 
  -9  11   1        3.47        2.48      3.33 o 
  -8  11   1        4.37        3.29      3.10 o 
  -7  11   1        1.14        2.90      2.97 o 
  -6  11   1        3.71        4.88      3.33 o 
  -5  11   1        1.97        6.35      3.11 o 
  -4  11   1       37.42       36.99      3.28 o 
  -3  11   1       67.37       62.33      4.59 o 
  -2  11   1      167.70      177.99      9.21 o 
  -1  11   1        0.51        3.35      1.95 o 
   0  11   1        1.86        0.63      1.69 o 
   1  11   1        1.15        3.31      2.00 o 
   2  11   1        3.84        5.62      2.12 o 
   3  11   1       29.56       28.68      3.00 o 
   4  11   1        5.28        5.68      2.15 o 
   5  11   1       53.59       45.21      3.53 o 
   6  11   1        1.17        1.84      1.46 o 
   7  11   1       54.36       45.26      4.76 o 
   8  11   1        1.67        1.55      2.55 o 
   9  11   1       13.38       14.20      3.39 o 
  10  11   1        0.00        2.40      4.03 o 
  11  11   1        7.63       13.54      5.00 o 
  12  11   1       14.84       11.72      4.56 o 
 -11  12   1        6.82        7.92      3.69 o 
 -10  12   1        1.58       -0.67      4.60 o 
  -9  12   1        4.23        4.73      3.43 o 
  -8  12   1        0.18        0.90      3.09 o 
  -7  12   1        0.03        3.83      3.15 o 
  -6  12   1        0.42        1.18      3.08 o 
  -5  12   1        7.50        4.90      3.77 o 
  -4  12   1        9.81        8.20      4.19 o 
  -3  12   1      178.84      190.58      8.95 o 
  -2  12   1       85.44       82.82      5.04 o 
  -1  12   1       11.06       10.91      2.82 o 
   0  12   1        4.54        6.09      2.76 o 
   1  12   1        0.05        0.49      2.21 o 
   2  12   1        2.16        3.91      2.08 o 
   3  12   1       50.40       45.32      3.87 o 
   4  12   1       67.59       64.94      4.52 o 
   5  12   1       10.31       11.87      2.47 o 
   6  12   1        0.50        1.85      2.73 o 
   7  12   1        1.86        2.97      2.74 o 
   8  12   1        1.68        1.53      2.98 o 
   9  12   1        2.48        8.18      3.22 o 
  10  12   1        5.28        6.79      4.28 o 
  11  12   1        0.05        1.22      5.33 o 
  -9  13   1        3.95        2.29      4.28 o 
  -8  13   1        0.09        5.69      4.22 o 
  -7  13   1        0.46       -0.27      3.18 o 
  -6  13   1        1.60        6.64      3.44 o 
  -5  13   1       57.79       62.88      6.13 o 
  -4  13   1       10.82       15.18      4.30 o 
  -3  13   1       99.35       94.99      7.94 o 
  -2  13   1        0.17        1.32      2.98 o 
  -1  13   1        1.76        1.16      2.37 o 
   0  13   1       39.73       46.09      5.03 o 
   1  13   1        4.03        5.26      2.66 o 
   2  13   1       30.29       22.92      4.08 o 
   3  13   1        6.33        4.12      2.99 o 
   4  13   1        0.14        3.64      4.05 o 
   5  13   1        8.30        8.77      4.34 o 
   6  13   1        2.37        2.47      3.01 o 
   7  13   1        3.93        4.66      3.06 o 
   8  13   1        5.39        5.34      3.83 o 
   9  13   1        2.21        3.31      5.29 o 
  -7  14   1       11.21       12.88      4.14 o 
  -6  14   1        7.81       19.00      4.42 o 
  -5  14   1       18.59       23.93      4.60 o 
  -4  14   1       45.73       46.52      5.90 o 
  -3  14   1        6.27        5.83      3.30 o 
  -2  14   1        0.23        2.91      3.97 o 
  -1  14   1        3.08        4.45      3.85 o 
   0  14   1        3.74        6.55      3.95 o 
   1  14   1       18.24       25.28      4.29 o 
   2  14   1       13.70        8.12      4.14 o 
   3  14   1       39.50       33.83      9.38 o 
   4  14   1       23.00       25.11      7.09 o 
   5  14   1        0.26        1.19      3.69 o 
   6  14   1       31.06       30.57      6.16 o 
 -19   0   2        0.01        0.53      2.77 o 
 -18   0   2        5.13        3.73      3.37 o 
 -17   0   2        0.11       -0.01      3.67 o 
 -16   0   2       33.94       23.78      3.94 o 
 -15   0   2       62.75       39.48      4.99 o 
 -14   0   2      108.52       97.91      9.37 o 
 -13   0   2        7.42        3.06      2.29 o 
 -12   0   2        6.34       10.12      2.78 o 
 -11   0   2      266.86      273.51     16.50 o 
 -10   0   2      542.04      590.53     22.87 o 
  -9   0   2      230.38      224.76      8.92 o 
  -8   0   2      353.64      384.04     16.92 o 
  -7   0   2       17.15       18.20      5.79 o 
  -6   0   2     1051.43     1020.29     44.51 o 
  -5   0   2     1500.39     1480.02     25.08 o 
  -4   0   2      738.48      710.36     13.37 o 
  -3   0   2      918.57      865.71     15.39 o 
  -2   0   2       41.06       38.89      3.51 o 
  -1   0   2      181.08      158.97      4.45 o 
   0   0   2       44.08       23.75      4.28 o 
   1   0   2     3732.59     3735.76     57.03 o 
   2   0   2        7.86        5.18      0.85 o 
   3   0   2      144.34      167.45      3.42 o 
   4   0   2        7.93        6.97      1.15 o 
   5   0   2      261.96      255.62      6.34 o 
   6   0   2      658.32      667.59     13.65 o 
   7   0   2       31.83       32.12      3.32 o 
   8   0   2      483.63      461.04     15.98 o 
   9   0   2      107.57      113.75      8.40 o 
  10   0   2      117.28      118.38      7.53 o 
  11   0   2        0.00       -2.16      2.16 o 
  12   0   2      169.78      176.55      9.01 o 
  13   0   2      566.70      669.96     51.12 o 
  14   0   2       84.75       87.54     10.14 o 
  15   0   2        5.20        7.50      4.84 o 
  16   0   2        2.22        5.05      4.78 o 
  17   0   2        5.22       10.21      5.12 o 
  18   0   2        5.85       10.63      8.10 o 
 -19   1   2       25.02       23.17      4.44 o 
 -18   1   2        5.76        3.41      4.47 o 
 -17   1   2        1.29        1.29      2.32 o 
 -16   1   2       10.30        7.35      1.86 o 
 -15   1   2        0.33        0.39      1.85 o 
 -14   1   2      172.00      139.08      7.05 o 
 -13   1   2        8.06        6.96      1.97 o 
 -12   1   2       45.29       39.93      2.98 o 
 -11   1   2        1.37        3.12      1.51 o 
 -10   1   2        0.94        4.33      1.90 o 
  -9   1   2       37.41       25.73      4.63 o 
  -8   1   2       32.77       23.07      5.47 o 
  -7   1   2     4763.22     5212.77     64.25 o 
  -6   1   2      167.07      159.32      5.52 o 
  -5   1   2      207.88      237.34      5.43 o 
  -1   1   2     2340.65     2196.58     27.04 o 
   1   1   2     3539.19     3435.44     34.53 o 
   2   1   2     8833.34     8859.35     87.05 o 
   3   1   2      614.87      597.98      9.25 o 
   4   1   2       19.41       21.04      1.56 o 
   5   1   2       81.12       86.32      2.97 o 
   6   1   2       35.57       33.29      2.01 o 
   7   1   2      261.00      274.34      5.60 o 
   8   1   2      142.73      132.00      4.23 o 
   9   1   2      748.61      795.62     21.23 o 
  10   1   2       18.14       15.58      3.90 o 
  11   1   2       57.50       49.39      9.63 o 
  12   1   2      376.82      394.36     12.03 o 
  13   1   2       31.61       34.90      3.99 o 
  14   1   2       34.48       30.40      4.29 o 
  15   1   2       41.02       36.49      4.93 o 
  16   1   2        4.23        5.84      3.30 o 
  17   1   2        0.46        2.33      3.28 o 
  18   1   2        2.38        6.21      4.24 o 
 -19   2   2        3.35        6.87      3.96 o 
 -18   2   2        3.48        3.32      2.37 o 
 -17   2   2        0.35        2.18      2.33 o 
 -16   2   2        0.99        0.40      2.04 o 
 -15   2   2        0.04        1.48      1.63 o 
 -14   2   2        0.10        1.73      2.15 o 
 -13   2   2        1.56        4.12      1.41 o 
 -12   2   2        6.16        7.38      1.98 o 
 -11   2   2      316.01      291.75     10.63 o 
 -10   2   2      318.13      335.72     10.49 o 
  -9   2   2       54.10       51.22      2.48 o 
  -8   2   2      109.71      106.29      5.02 o 
  -7   2   2      393.56      440.64      7.31 o 
  -5   2   2      127.39      129.92      2.84 o 
  -4   2   2      382.68      361.06      5.63 o 
  -3   2   2      384.76      335.58      5.14 o 
  -2   2   2        1.77        0.47      0.43 o 
  -1   2   2       48.93       37.28      1.62 o 
   1   2   2     6364.99     6198.82     94.16 o 
   2   2   2     5618.80     5716.58     61.32 o 
   3   2   2       75.36       82.23      2.13 o 
   4   2   2      336.06      329.32      4.59 o 
   5   2   2        1.87        2.38      0.77 o 
   6   2   2       54.91       52.98      1.94 o 
   7   2   2        6.10        6.79      1.82 o 
   8   2   2      271.32      255.51      6.10 o 
   9   2   2      443.79      466.20     13.23 o 
  10   2   2       31.66       28.38      2.69 o 
  11   2   2        7.65        8.27      2.47 o 
  12   2   2       20.72       19.56      3.13 o 
  13   2   2        8.02        6.02      3.46 o 
  14   2   2        6.59        6.20      2.35 o 
  15   2   2        2.72        1.66      3.12 o 
  16   2   2       13.13       10.09      3.64 o 
  17   2   2        0.33       -0.80      3.83 o 
  18   2   2        1.29        0.81      4.11 o 
 -18   3   2       15.53       12.42      2.70 o 
 -17   3   2        0.00        2.57      2.47 o 
 -16   3   2       34.02       35.74      4.40 o 
 -15   3   2        2.14        3.77      2.61 o 
 -14   3   2       88.29       78.16      5.72 o 
 -13   3   2       58.51       54.30      4.90 o 
 -12   3   2      305.88      327.70     10.74 o 
 -11   3   2      641.38      686.78     13.26 o 
 -10   3   2       79.62       63.12      4.06 o 
  -9   3   2       37.95       35.41      1.95 o 
  -8   3   2       23.44       21.84      2.09 o 
  -7   3   2      604.74      689.65     11.81 o 
  -6   3   2      131.71      136.79      4.10 o 
  -5   3   2      104.58       90.00      3.03 o 
  -4   3   2     1972.86     2051.34     21.46 o 
  -3   3   2      695.58      730.33     10.90 o 
  -2   3   2     1230.88     1175.58     16.23 o 
  -1   3   2        0.18       -0.38      0.82 o 
   0   3   2     2342.36     2519.99     28.37 o 
   1   3   2       70.14       44.92     10.50 o 
   2   3   2     1458.53     1458.35     19.94 o 
   3   3   2       30.65       28.38      1.65 o 
   4   3   2       10.34        9.13      1.31 o 
   5   3   2     1473.44     1592.47     19.90 o 
   6   3   2        8.01        7.12      0.98 o 
   7   3   2      224.81      233.64      6.74 o 
   8   3   2       55.30       62.72      3.07 o 
   9   3   2       55.27       51.09      3.07 o 
  10   3   2        8.48        9.07      2.21 o 
  11   3   2       13.52       16.95      2.86 o 
  12   3   2      751.92      888.19     60.62 o 
  13   3   2       21.70       21.89      3.35 o 
  14   3   2        0.00        2.75      1.85 o 
  15   3   2        0.00       -1.70      2.80 o 
  16   3   2        0.44        0.16      3.00 o 
  17   3   2        1.88        5.89      4.15 o 
 -18   4   2       25.48       14.50      6.70 o 
 -17   4   2        6.03        7.87      2.76 o 
 -16   4   2        0.04        2.07      2.43 o 
 -15   4   2        1.18       -0.48      2.44 o 
 -14   4   2        3.87        3.57      2.40 o 
 -13   4   2        5.70        7.67      2.60 o 
 -12   4   2       70.25       68.86      4.47 o 
 -11   4   2      505.69      504.12     14.56 o 
 -10   4   2      180.90      181.66      8.00 o 
  -9   4   2       48.15       49.14      3.59 o 
  -8   4   2      145.99      137.67      5.85 o 
  -7   4   2        8.54       12.50      1.74 o 
  -6   4   2      440.49      471.37      8.87 o 
  -5   4   2      820.80      896.20     13.71 o 
  -4   4   2      400.17      446.49      9.81 o 
  -3   4   2      168.85      176.99      4.28 o 
  -2   4   2        7.01        5.48      1.17 o 
  -1   4   2      695.61      688.94     10.34 o 
   0   4   2      144.22      146.90      3.53 o 
   2   4   2     1426.23     1419.80     37.10 o 
   4   4   2      730.30      816.83     12.18 o 
   5   4   2       50.50       47.57      2.36 o 
   6   4   2      290.12      279.53      7.76 o 
   7   4   2        6.92        6.30      1.26 o 
   8   4   2      648.31      678.74     18.38 o 
   9   4   2       81.43       89.37      4.49 o 
  10   4   2      163.79      167.69      6.96 o 
  11   4   2      153.74      162.11      7.81 o 
  12   4   2        5.63        2.40      2.45 o 
  13   4   2       61.09       66.53      5.21 o 
  14   4   2       14.11       19.15      4.05 o 
  15   4   2       18.75       21.40      3.49 o 
  16   4   2        1.45        4.44      4.36 o 
  17   4   2        1.41        4.93      4.16 o 
 -18   5   2        0.00       -1.11      3.57 o 
 -17   5   2       13.00       13.67      4.52 o 
 -16   5   2        0.07        0.34      2.90 o 
 -15   5   2        1.10        2.48      2.78 o 
 -14   5   2        8.65        9.34      2.79 o 
 -13   5   2       53.28       48.40      4.28 o 
 -12   5   2      597.38      662.48     31.72 o 
 -11   5   2       20.33       21.86      3.02 o 
 -10   5   2      555.20      569.92     11.19 o 
  -9   5   2      173.14      169.38      8.41 o 
  -8   5   2       27.25       25.13      2.42 o 
  -7   5   2       10.19       13.22      1.95 o 
  -6   5   2       21.50       18.90      1.75 o 
  -5   5   2       36.60       53.48      3.52 o 
  -4   5   2      132.54      138.38      3.81 o 
  -3   5   2     1650.79     1949.05     26.37 o 
  -2   5   2      675.32      693.33     11.39 o 
  -1   5   2      374.03      387.61      6.67 o 
   0   5   2       37.77       39.70      2.04 o 
   1   5   2      122.29      131.20     14.95 o 
   2   5   2     3475.01     3866.40     44.53 o 
   3   5   2      147.66      152.99      5.22 o 
   4   5   2      668.35      736.19     16.86 o 
   5   5   2      111.85      106.33     26.91 o 
   6   5   2       63.29       73.69      4.05 o 
   7   5   2       67.92       70.92      3.58 o 
   8   5   2        6.36        5.98      1.62 o 
   9   5   2      282.52      300.14      6.65 o 
  10   5   2       13.93       12.58      2.65 o 
  11   5   2      279.12      282.86     14.80 o 
  12   5   2       85.65       86.46      5.74 o 
  13   5   2       17.01        8.81      2.77 o 
  14   5   2        0.07        1.67      2.45 o 
  15   5   2        0.58        1.97      2.91 o 
  16   5   2        0.03        0.69      3.99 o 
  17   5   2       10.18       17.57      7.12 o 
 -17   6   2       20.64       22.96      5.43 o 
 -16   6   2       21.41       27.47      4.67 o 
 -15   6   2        4.53       11.75      4.83 o 
 -14   6   2        2.72        2.08      2.31 o 
 -13   6   2      134.48      142.86      9.05 o 
 -12   6   2      142.08      163.39      7.93 o 
 -11   6   2       40.62       40.81      3.91 o 
 -10   6   2      177.94      176.76      7.25 o 
  -9   6   2        1.70        0.97      1.80 o 
  -8   6   2      126.27      127.36      6.10 o 
  -7   6   2       85.38       82.68      5.02 o 
  -6   6   2       94.29       85.47      5.33 o 
  -5   6   2      131.40      129.82      5.99 o 
  -4   6   2       23.83       18.34      1.72 o 
  -3   6   2       12.12       11.10      1.74 o 
  -2   6   2        0.10       -0.56      1.64 o 
  -1   6   2      127.87      124.78      4.39 o 
   0   6   2        6.05        5.74      1.26 o 
   1   6   2        1.99       -0.36      1.32 o 
   2   6   2       18.98       14.88      1.81 o 
   3   6   2       89.26       95.42      4.00 o 
   4   6   2      187.31      189.08      6.16 o 
   5   6   2       45.89       44.68      3.16 o 
   6   6   2       20.09       18.45      2.31 o 
   7   6   2        6.89        6.20      1.68 o 
   8   6   2        1.59       -0.51      1.96 o 
   9   6   2       12.04        7.87      1.88 o 
  10   6   2       18.07       16.33      2.81 o 
  11   6   2       63.48       57.93      4.69 o 
  12   6   2        3.73        4.27      2.77 o 
  13   6   2        0.02        0.88      2.42 o 
  14   6   2        0.14        0.20      2.96 o 
  15   6   2        1.58        3.23      3.20 o 
  16   6   2        3.75        0.57      4.15 o 
 -16   7   2       75.22      115.76      8.32 o 
 -15   7   2       21.85       17.68      3.60 o 
 -14   7   2        5.58        7.19      4.12 o 
 -13   7   2        5.00        2.13      3.23 o 
 -12   7   2       33.60       37.12      4.89 o 
 -11   7   2        3.41        2.03      3.39 o 
 -10   7   2       35.15       33.61      4.61 o 
  -9   7   2      860.74      970.76     21.31 o 
  -8   7   2       13.62       12.19      3.44 o 
  -7   7   2       33.93       40.62      3.93 o 
  -6   7   2       73.71       72.54      5.58 o 
  -5   7   2      159.50      195.04      9.39 o 
  -4   7   2      223.42      229.95      8.36 o 
  -3   7   2       22.28       20.17      2.11 o 
  -2   7   2      426.10      466.36     12.99 o 
  -1   7   2        0.03        0.55      1.16 o 
   0   7   2       18.27       17.48      1.75 o 
   1   7   2       13.24        8.87      2.08 o 
   2   7   2        4.80        4.05      1.60 o 
   3   7   2       17.21       16.51      1.91 o 
   4   7   2       10.24       11.76      1.86 o 
   5   7   2       22.49       29.84      3.29 o 
   6   7   2       11.72        8.67      1.90 o 
   7   7   2       14.78       13.50      2.08 o 
   8   7   2       87.02       87.61      4.51 o 
   9   7   2        2.59        4.76      2.17 o 
  10   7   2       27.40       29.96      4.33 o 
  11   7   2       26.25       24.46      3.41 o 
  12   7   2       42.38       44.88      5.48 o 
  13   7   2        5.28        7.60      3.16 o 
  14   7   2        0.23        1.74      3.09 o 
  15   7   2        3.26        3.41      3.25 o 
  16   7   2        9.00       14.49      4.93 o 
 -16   8   2        0.95       -1.13      3.39 o 
 -15   8   2        3.00        2.93      3.56 o 
 -14   8   2        0.17        5.32      4.26 o 
 -13   8   2       58.62       63.01      7.33 o 
 -12   8   2      113.74      109.36      8.34 o 
 -11   8   2        6.11        6.52      3.31 o 
 -10   8   2        0.50        0.84      3.10 o 
  -9   8   2      164.61      180.41     12.06 o 
  -8   8   2        1.35        1.25      3.09 o 
  -7   8   2       12.46       13.88      4.19 o 
  -6   8   2       41.43       47.46      5.51 o 
  -5   8   2       20.11       24.16      4.21 o 
  -4   8   2       29.54       34.43      3.40 o 
  -3   8   2        1.90        3.69      1.78 o 
  -2   8   2      167.56      188.09      8.05 o 
  -1   8   2        8.40       10.04      2.06 o 
   0   8   2       36.41       33.50      2.75 o 
   1   8   2       77.54       55.48     13.33 o 
   2   8   2       38.92       37.70      2.92 o 
   3   8   2        1.18        1.95      1.58 o 
   4   8   2        4.36        4.50      1.87 o 
   5   8   2        1.35        0.49      1.61 o 
   6   8   2       78.41       75.05      4.60 o 
   7   8   2        3.82        5.30      1.60 o 
   8   8   2        0.26        2.34      1.83 o 
   9   8   2       11.57       13.58      2.72 o 
  10   8   2        5.31        6.23      2.41 o 
  11   8   2       18.23       15.26      4.00 o 
  12   8   2       14.77       13.48      3.98 o 
  13   8   2        9.06       11.87      3.79 o 
  14   8   2        4.37        3.22      3.45 o 
  15   8   2        1.26       -0.51      4.08 o 
 -15   9   2       10.95       16.03      4.63 o 
 -14   9   2       20.46       20.68      4.63 o 
 -13   9   2        1.06        1.07      4.11 o 
 -12   9   2        0.04       -1.94      3.11 o 
 -11   9   2       17.39       13.60      4.05 o 
 -10   9   2      128.10      125.42      7.77 o 
  -9   9   2        7.41        5.92      3.40 o 
  -8   9   2       14.15       12.38      3.82 o 
  -7   9   2        0.19       -1.64      2.91 o 
  -6   9   2       19.05       17.47      3.37 o 
  -5   9   2       22.30       18.58      3.45 o 
  -4   9   2        5.45        5.32      2.10 o 
  -3   9   2      131.41      138.11      5.99 o 
  -2   9   2      259.21      285.10      7.61 o 
  -1   9   2        0.25        5.66      2.76 o 
   0   9   2      334.31      353.78      8.64 o 
   1   9   2       41.50       38.96      6.46 o 
   2   9   2       39.13       38.28      2.96 o 
   3   9   2      445.27      483.59     12.68 o 
   4   9   2        6.68        7.03      2.08 o 
   5   9   2        0.96       -0.29      1.73 o 
   6   9   2        4.55        2.89      1.68 o 
   7   9   2       29.05       23.16      2.69 o 
   8   9   2       15.85       11.23      2.13 o 
   9   9   2        0.92        3.37      1.92 o 
  10   9   2       12.83       12.70      3.24 o 
  11   9   2        1.00        0.36      2.89 o 
  12   9   2        1.86        2.52      3.13 o 
  13   9   2        0.09        2.14      3.26 o 
  14   9   2       19.47       16.52      5.23 o 
 -14  10   2        0.37        1.61      3.28 o 
 -13  10   2        0.31        2.41      3.32 o 
 -12  10   2        0.00        2.67      3.46 o 
 -11  10   2       10.86       17.96      4.46 o 
 -10  10   2       13.05       13.09      4.00 o 
  -9  10   2      167.82      176.45     11.32 o 
  -8  10   2      113.23      121.91      7.52 o 
  -7  10   2       39.10       35.22      4.31 o 
  -6  10   2        0.08        2.46      2.94 o 
  -5  10   2       62.73       60.49      5.68 o 
  -4  10   2        0.17        1.76      2.91 o 
  -3  10   2       56.86       56.83      4.02 o 
  -2  10   2      283.34      298.15      9.20 o 
  -1  10   2      367.41      400.86     11.14 o 
   0  10   2      271.37      290.06      9.33 o 
   1  10   2        1.23        0.33      1.83 o 
   2  10   2       74.83       81.08      4.38 o 
   3  10   2       72.06       72.08      5.07 o 
   4  10   2        1.93        2.08      1.92 o 
   5  10   2        6.23        3.31      2.28 o 
   6  10   2       16.56       14.22      2.11 o 
   7  10   2        8.13        4.47      1.94 o 
   8  10   2       16.04       19.27      2.89 o 
   9  10   2        1.23       -0.51      3.10 o 
  10  10   2       27.11       18.47      3.98 o 
  11  10   2        0.02        3.82      3.03 o 
  12  10   2        0.14        3.09      3.15 o 
  13  10   2        0.41        3.84      3.93 o 
 -12  11   2        0.62       -0.13      4.34 o 
 -11  11   2        4.24        8.57      3.86 o 
 -10  11   2       98.59      101.87      9.62 o 
  -9  11   2        3.38        3.94      3.28 o 
  -8  11   2       14.14       17.15      4.27 o 
  -7  11   2       32.16       33.76      5.15 o 
  -6  11   2       11.76       10.10      3.56 o 
  -5  11   2       29.94       30.79      4.61 o 
  -4  11   2       64.03       67.12      5.79 o 
  -3  11   2       66.15       72.34      6.21 o 
  -2  11   2       10.83       10.08      3.28 o 
  -1  11   2      140.87      138.84     10.43 o 
   0  11   2       27.59       26.99      3.36 o 
   1  11   2        2.02        4.26      2.53 o 
   2  11   2        2.20        5.34      2.07 o 
   3  11   2      131.61      124.41      6.21 o 
   4  11   2       20.47       15.07      2.89 o 
   5  11   2        1.70        3.20      1.82 o 
   6  11   2       76.48       75.26      5.78 o 
   7  11   2        2.90        3.14      1.59 o 
   8  11   2       19.56       14.44      3.66 o 
   9  11   2        8.79        6.58      3.08 o 
  10  11   2       15.54       10.43      4.84 o 
  11  11   2       26.81       29.13      6.45 o 
  12  11   2        1.39        0.19      4.87 o 
 -11  12   2        7.25        7.61      3.77 o 
 -10  12   2        1.69        5.61      3.53 o 
  -9  12   2        0.42        1.82      4.02 o 
  -8  12   2        0.10        0.79      3.35 o 
  -7  12   2        5.95        6.11      3.31 o 
  -6  12   2        1.78        6.75      3.43 o 
  -5  12   2       28.46       25.54      4.91 o 
  -4  12   2        1.86        3.62      3.31 o 
  -3  12   2        2.19        4.40      3.16 o 
  -2  12   2        0.02        1.26      3.06 o 
  -1  12   2        1.82        1.02      2.68 o 
   0  12   2       12.04       15.05      2.93 o 
   1  12   2       19.54       20.01      3.04 o 
   2  12   2       39.72       37.83      4.03 o 
   3  12   2        2.75        6.20      4.09 o 
   4  12   2        1.01        0.87      2.46 o 
   5  12   2        2.07        4.40      1.88 o 
   6  12   2        8.35        8.09      2.34 o 
   7  12   2        3.54        2.91      2.16 o 
   8  12   2        0.03        2.52      3.54 o 
   9  12   2        0.04        7.14      3.97 o 
  10  12   2       10.88       15.63      4.60 o 
  -9  13   2        6.17        3.82      3.45 o 
  -8  13   2        7.83        7.49      3.72 o 
  -7  13   2        0.42       -0.03      3.39 o 
  -6  13   2        4.09        3.44      3.39 o 
  -5  13   2        3.21        3.66      4.04 o 
  -4  13   2       16.50       22.05      5.39 o 
  -3  13   2        5.80        7.42      3.62 o 
  -2  13   2       36.86       33.08      5.08 o 
  -1  13   2        2.15        3.72      3.14 o 
   0  13   2       15.01       17.72      3.86 o 
   1  13   2       15.23       19.99      3.55 o 
   2  13   2       17.97       20.59      3.45 o 
   3  13   2        6.52        6.81      2.66 o 
   4  13   2       26.90       25.12      3.59 o 
   5  13   2        1.61        2.69      3.91 o 
   6  13   2       31.30       29.13      6.02 o 
   7  13   2        2.39        1.30      5.04 o 
   8  13   2        0.13        4.90      5.32 o 
  -6  14   2        0.00        0.67      3.38 o 
  -5  14   2        5.48        5.85      3.63 o 
  -4  14   2        0.86        2.82      3.40 o 
  -3  14   2        2.70        2.31      3.21 o 
  -2  14   2        0.12        1.55      3.36 o 
  -1  14   2        0.14        1.52      3.11 o 
   0  14   2        0.89        1.80      3.89 o 
   1  14   2        2.75       -0.90      3.76 o 
   2  14   2        7.27        9.01      5.22 o 
   3  14   2        0.01        0.17      3.39 o 
   4  14   2        3.80        5.91      3.88 o 
   5  14   2        2.42        3.17      5.09 o 
 -18   1   3        1.92        3.35      2.02 o 
 -17   1   3        0.57        1.84      2.06 o 
 -16   1   3        0.52        5.91      2.02 o 
 -15   1   3        0.13        0.41      2.00 o 
 -14   1   3       94.78       87.51      6.16 o 
 -13   1   3        0.07        0.37      1.35 o 
 -12   1   3        6.20        0.79      1.58 o 
 -11   1   3       61.25       37.27     12.74 o 
 -10   1   3       10.02        6.14      2.20 o 
  -9   1   3      316.19      319.88     11.27 o 
  -8   1   3        5.74        2.49      2.05 o 
  -7   1   3       26.07       14.41      4.35 o 
  -6   1   3        7.80        3.56      1.83 o 
  -5   1   3      720.01      719.23     11.62 o 
  -4   1   3        2.86        3.07      1.00 o 
  -3   1   3        4.77        6.94      0.98 o 
  -2   1   3      525.49      526.49      8.15 o 
  -1   1   3        0.77        2.15      0.78 o 
   0   1   3      875.08      821.57     11.99 o 
   1   1   3      247.58      227.01      6.80 o 
   2   1   3      798.52      799.07     10.69 o 
   3   1   3       29.16       31.20      2.00 o 
   4   1   3       92.15       93.39      3.27 o 
   5   1   3        0.00        0.86      1.30 o 
   6   1   3      198.96      219.97      6.17 o 
   7   1   3      291.61      290.09      7.68 o 
   8   1   3      161.17      169.58      6.79 o 
   9   1   3       11.49       16.14      2.63 o 
  10   1   3        5.72        5.36      1.69 o 
  11   1   3       45.87       51.24      4.93 o 
  12   1   3        1.17        1.70      3.39 o 
  13   1   3      226.85      273.92     12.06 o 
  14   1   3        3.25        2.44      3.50 o 
  15   1   3        3.01        3.04      3.36 o 
  16   1   3        4.24        4.27      3.48 o 
  17   1   3        0.80        2.09      3.36 o 
 -18   2   3       19.59       27.06      5.60 o 
 -17   2   3        2.24        4.09      1.97 o 
 -16   2   3        9.55       13.50      2.97 o 
 -15   2   3        0.36        1.23      1.82 o 
 -14   2   3       98.34       67.94     13.95 o 
 -13   2   3       25.41       20.88      3.74 o 
 -12   2   3       13.98       10.51      1.95 o 
 -11   2   3      273.07      283.30      6.56 o 
 -10   2   3        0.88        1.21      1.23 o 
  -9   2   3       48.91       48.62      3.55 o 
  -8   2   3      233.25      236.93      6.12 o 
  -7   2   3        6.84        5.69      1.29 o 
  -6   2   3       14.63       19.66      1.74 o 
  -5   2   3       81.75       87.77      3.07 o 
  -4   2   3      239.01      261.95      6.46 o 
  -3   2   3      355.69      381.01      8.37 o 
  -2   2   3        0.15        1.73      0.74 o 
  -1   2   3       58.92       12.97     28.49 o 
   0   2   3        9.94        9.87      1.10 o 
   1   2   3      242.59      251.32      5.73 o 
   2   2   3       56.47       51.18      2.37 o 
   3   2   3       14.57       15.57      1.53 o 
   4   2   3       92.40      101.68      3.70 o 
   5   2   3      597.27      633.62     12.99 o 
   6   2   3      404.54      444.56     10.19 o 
   7   2   3        1.20        1.93      1.77 o 
   8   2   3       64.56       64.47      4.27 o 
   9   2   3       17.09       16.80      3.13 o 
  10   2   3       14.62       20.15      2.78 o 
  11   2   3       59.47       66.21      4.55 o 
  12   2   3      119.58      123.20      7.97 o 
  13   2   3      178.27      183.41     10.52 o 
  14   2   3        0.06        0.89      4.29 o 
  15   2   3       51.73       55.39      6.75 o 
  16   2   3        1.01        7.15      3.53 o 
  17   2   3        3.36        6.00      4.32 o 
 -18   3   3        0.37        4.72      4.67 o 
 -17   3   3        0.12        3.65      2.22 o 
 -16   3   3        0.03        4.11      2.29 o 
 -15   3   3        0.04        0.29      2.15 o 
 -14   3   3       44.06       37.82      4.62 o 
 -13   3   3        0.65        1.61      1.96 o 
 -12   3   3      525.75      522.82     14.06 o 
 -11   3   3       13.01       11.73      2.69 o 
 -10   3   3      348.41      390.67      8.73 o 
  -9   3   3       22.50       21.34      2.62 o 
  -8   3   3        2.22        0.27      1.75 o 
  -7   3   3       26.66       33.48      2.43 o 
  -6   3   3       67.56       67.16      2.15 o 
  -5   3   3      397.89      376.04      6.35 o 
  -4   3   3        0.93        1.81      0.77 o 
  -3   3   3      559.52      521.15      7.92 o 
  -2   3   3       30.40       32.99      2.01 o 
  -1   3   3       44.49       41.66      2.28 o 
   2   3   3     1655.02     1699.56     25.60 o 
   3   3   3       79.24       74.16      2.56 o 
   4   3   3        2.53        9.97      2.95 o 
   5   3   3      555.16      591.17     12.58 o 
   6   3   3       22.83       20.07      2.27 o 
   7   3   3      102.30      100.90      4.96 o 
   8   3   3      112.58      117.95      5.80 o 
   9   3   3        8.30        9.85      2.58 o 
  10   3   3        9.52        8.25      2.53 o 
  11   3   3       10.75       12.49      2.71 o 
  12   3   3       71.96       78.04      5.33 o 
  13   3   3      169.71      191.03     11.39 o 
  14   3   3       28.14       30.44      5.66 o 
  15   3   3       11.29        6.39      3.40 o 
  16   3   3        0.09        1.23      3.29 o 
  17   3   3        0.00        1.61      4.31 o 
 -18   4   3        0.27        1.06      3.43 o 
 -17   4   3        0.72       -0.02      2.90 o 
 -16   4   3        5.56        5.99      2.87 o 
 -15   4   3       27.17       30.79      4.94 o 
 -14   4   3        1.21        1.79      2.50 o 
 -13   4   3       20.53       13.30      3.09 o 
 -12   4   3      147.35      168.80      9.73 o 
 -11   4   3       35.06       29.41      3.52 o 
 -10   4   3       54.36       58.90      3.81 o 
  -9   4   3       16.96       12.74      2.29 o 
  -8   4   3        3.81        4.62      1.62 o 
  -7   4   3       29.94       29.47      2.10 o 
  -6   4   3      243.84      246.62      6.50 o 
  -5   4   3      575.07      635.59     12.74 o 
  -4   4   3        6.96        6.35      1.26 o 
  -3   4   3       46.13       38.60      2.47 o 
  -2   4   3       64.04       58.27      2.57 o 
  -1   4   3       51.49       49.30      2.06 o 
   0   4   3      309.54      321.98      6.12 o 
   3   4   3     1901.26     1926.31     24.44 o 
   4   4   3      454.46      458.42     10.44 o 
   5   4   3       30.44       22.75      1.61 o 
   6   4   3        6.43       10.42      2.71 o 
   7   4   3        8.93       11.09      2.63 o 
   8   4   3        1.16        4.33      2.26 o 
   9   4   3        2.89        1.81      2.11 o 
  10   4   3      145.16      139.42      6.34 o 
  11   4   3       31.11       33.99      4.18 o 
  12   4   3        3.51        4.89      2.94 o 
  13   4   3       40.62       34.56      4.73 o 
  14   4   3        0.60       -0.77      3.17 o 
  15   4   3        4.06        3.19      3.24 o 
  16   4   3        0.05        5.70      4.41 o 
 -17   5   3       11.03       15.08      4.74 o 
 -16   5   3       17.75       18.87      4.45 o 
 -15   5   3       10.13        8.97      3.29 o 
 -14   5   3       46.74       58.51      6.09 o 
 -13   5   3        0.09       -1.40      3.13 o 
 -12   5   3      486.54      523.23     13.96 o 
 -11   5   3        4.97        3.27      2.11 o 
 -10   5   3       20.86       16.95      3.65 o 
  -9   5   3      616.38      660.34     12.51 o 
  -8   5   3      139.70      163.09      8.79 o 
  -7   5   3      228.60      221.57      9.91 o 
  -6   5   3        0.21       -0.86      2.36 o 
  -5   5   3      616.42      702.36     16.80 o 
  -4   5   3       20.05       22.70      1.92 o 
  -3   5   3      425.98      436.22      9.88 o 
  -2   5   3      534.45      557.25     11.70 o 
  -1   5   3      398.34      440.87      9.87 o 
   0   5   3        0.18        0.63      0.97 o 
   2   5   3       87.56       75.90      3.48 o 
   4   5   3      313.36      312.22     10.59 o 
   5   5   3       33.58       41.73      2.63 o 
   6   5   3       37.18       33.41      2.73 o 
   7   5   3       68.41       71.28      4.13 o 
   8   5   3       86.26       84.48      5.00 o 
   9   5   3        1.18        0.72      2.32 o 
  10   5   3       91.14       98.88      6.83 o 
  11   5   3        5.29        2.49      2.79 o 
  12   5   3        1.15        1.37      2.38 o 
  13   5   3        8.16        6.73      2.62 o 
  14   5   3       20.16       20.27      4.18 o 
  15   5   3        7.26        9.27      4.95 o 
  16   5   3        2.90       -1.15      4.27 o 
 -17   6   3       11.98       16.22      4.86 o 
 -16   6   3        4.37        6.48      3.53 o 
 -15   6   3        2.94        3.54      2.78 o 
 -14   6   3       13.10       11.77      3.75 o 
 -13   6   3       40.20       45.42      5.01 o 
 -12   6   3      145.39      144.69      9.20 o 
 -11   6   3       61.59       64.22      6.26 o 
 -10   6   3       89.69       82.31      7.05 o 
  -9   6   3      429.61      447.62     15.71 o 
  -8   6   3      122.21      122.19      6.17 o 
  -7   6   3        0.83        2.13      2.83 o 
  -6   6   3       58.58       65.06      4.97 o 
  -5   6   3      192.42      212.61      9.42 o 
  -4   6   3        0.18        1.59      1.84 o 
  -3   6   3       98.89      120.18      5.36 o 
  -2   6   3        8.13       10.44      2.08 o 
  -1   6   3      181.34      181.41      4.99 o 
   0   6   3       46.27       47.43      2.78 o 
   1   6   3       29.58       30.24      2.71 o 
   2   6   3       99.78      111.82      4.88 o 
   3   6   3      273.91      266.48     10.48 o 
   4   6   3        4.73        3.68      1.85 o 
   5   6   3      130.51      132.78      6.42 o 
   6   6   3        1.84        2.74      1.54 o 
   7   6   3       59.77       63.27      4.48 o 
   8   6   3        0.11        1.82      2.34 o 
   9   6   3      120.98      119.30      7.59 o 
  10   6   3       87.22       86.61      5.70 o 
  11   6   3       19.61       17.44      4.71 o 
  12   6   3        3.22        2.40      2.54 o 
  13   6   3        1.42        1.40      2.55 o 
  14   6   3       19.54       27.75      6.36 o 
  15   6   3        4.48        4.91      4.41 o 
 -16   7   3       19.64       32.28      7.04 o 
 -15   7   3        5.77        9.26      4.10 o 
 -14   7   3       22.81       20.58      4.48 o 
 -13   7   3        2.50        2.50      3.49 o 
 -12   7   3        9.53       16.93      4.04 o 
 -11   7   3        5.11        3.39      3.13 o 
 -10   7   3      109.28      106.60      8.23 o 
  -9   7   3      471.02      532.86     16.05 o 
  -8   7   3       53.24       47.85      4.81 o 
  -7   7   3       40.82       34.22      3.97 o 
  -6   7   3       16.96       15.63      3.95 o 
  -5   7   3        4.56        4.23      2.99 o 
  -4   7   3        4.97        3.95      1.78 o 
  -3   7   3        6.67        4.85      1.85 o 
  -2   7   3      180.11      216.33      8.74 o 
  -1   7   3        2.59        5.02      2.34 o 
   0   7   3      501.86      473.24     13.71 o 
   1   7   3      430.86      464.05     15.55 o 
   2   7   3       34.49       28.55      2.64 o 
   3   7   3      262.53      258.67     11.39 o 
   4   7   3        8.69        6.20      1.57 o 
   5   7   3        0.64        2.70      1.42 o 
   6   7   3        0.72        1.52      1.61 o 
   7   7   3        6.22        2.18      1.44 o 
   8   7   3      134.46      128.08      8.03 o 
   9   7   3       14.07       13.11      2.92 o 
  10   7   3      143.84      136.25      7.36 o 
  11   7   3       11.40       14.82      2.92 o 
  12   7   3       28.57       32.45      4.38 o 
  13   7   3        4.31        5.04      3.29 o 
  14   7   3        5.20        2.86      4.39 o 
  15   7   3        4.41       10.19      4.81 o 
 -15   8   3        2.01        3.99      3.59 o 
 -14   8   3        0.01        2.13      3.49 o 
 -13   8   3        0.98        3.54      3.36 o 
 -12   8   3       13.36       15.40      4.25 o 
 -11   8   3        0.30        1.11      3.22 o 
 -10   8   3        0.98        1.32      3.33 o 
  -9   8   3      409.85      419.73     25.71 o 
  -8   8   3       47.32       44.62      5.87 o 
  -7   8   3       75.35       82.34      6.57 o 
  -6   8   3       12.40       11.76      3.46 o 
  -5   8   3        0.78        2.80      3.00 o 
  -4   8   3       31.33       26.52      3.83 o 
  -3   8   3       39.03       36.55      3.32 o 
  -2   8   3      466.15      511.71     11.67 o 
  -1   8   3      132.63      126.09      5.34 o 
   0   8   3      300.42      317.50      8.07 o 
   1   8   3       79.08       76.69      3.64 o 
   2   8   3        0.73        5.49      2.19 o 
   3   8   3       24.30       24.94      2.45 o 
   4   8   3       37.72       35.97      3.05 o 
   5   8   3        8.87        7.75      1.50 o 
   6   8   3        6.03        5.12      1.89 o 
   7   8   3       44.67       44.31      4.58 o 
   8   8   3        8.43       10.22      2.75 o 
   9   8   3       11.30       12.32      2.80 o 
  10   8   3       31.70       24.09      3.44 o 
  11   8   3        6.95        2.60      2.20 o 
  12   8   3        1.93        3.14      2.70 o 
  13   8   3        1.36        1.26      3.21 o 
  14   8   3        0.02        5.96      4.40 o 
 -14   9   3       10.62       12.91      5.12 o 
 -13   9   3        0.99        2.53      3.39 o 
 -12   9   3        0.00        0.75      3.27 o 
 -11   9   3        1.46       12.83      4.38 o 
 -10   9   3        1.19        2.66      3.39 o 
  -9   9   3       36.67       37.05      5.05 o 
  -8   9   3        8.34       14.41      3.70 o 
  -7   9   3      219.45      224.72     11.80 o 
  -6   9   3       44.39       43.20      4.97 o 
  -5   9   3       65.34       54.12      4.77 o 
  -4   9   3      112.60      117.47      6.53 o 
  -3   9   3       29.38       24.61      3.12 o 
  -2   9   3       11.26       10.23      2.61 o 
  -1   9   3        0.40        4.91      2.52 o 
   0   9   3      318.12      336.79     11.10 o 
   1   9   3        5.67        5.10      2.19 o 
   3   9   3      206.68      210.09      7.15 o 
   4   9   3       93.92       82.79      6.03 o 
   5   9   3        7.33        5.64      1.48 o 
   6   9   3        4.63        4.65      1.96 o 
   7   9   3       16.41       14.11      2.12 o 
   8   9   3        0.74        3.57      2.65 o 
   9   9   3       53.28       59.20      6.20 o 
  10   9   3       12.56        9.82      3.09 o 
  11   9   3       29.19       24.59      4.41 o 
  12   9   3        0.61        3.94      2.99 o 
  13   9   3        0.08        0.09      3.10 o 
 -13  10   3        1.51        1.30      3.37 o 
 -12  10   3        4.69       11.26      4.11 o 
 -11  10   3        0.01        3.68      3.67 o 
 -10  10   3       23.77       21.89      4.59 o 
  -9  10   3        0.14        0.15      3.29 o 
  -8  10   3        4.83        7.79      3.84 o 
  -7  10   3       22.01       33.19      5.63 o 
  -6  10   3        2.98        2.98      3.16 o 
  -5  10   3        9.61        9.92      3.38 o 
  -4  10   3       10.64       12.25      3.66 o 
  -3  10   3      101.84       88.00      6.51 o 
  -2  10   3      184.24      200.85     11.32 o 
  -1  10   3        1.31        1.65      2.42 o 
   0  10   3        2.99        3.22      2.46 o 
   1  10   3       17.28       18.17      2.99 o 
   2  10   3        2.09        2.41      2.30 o 
   3  10   3        0.70        0.33      1.90 o 
   4  10   3       29.66       24.49      2.77 o 
   5  10   3       34.57       30.85      3.32 o 
   6  10   3        6.68        2.48      1.73 o 
   7  10   3       67.12       61.74      6.06 o 
   8  10   3        7.12        4.42      2.14 o 
   9  10   3        1.02        3.28      1.87 o 
  10  10   3        2.84        5.62      3.75 o 
  11  10   3        0.12       -1.15      3.08 o 
  12  10   3        0.04        3.46      3.95 o 
 -12  11   3       15.98       19.16      4.53 o 
 -11  11   3        6.13       15.37      4.44 o 
 -10  11   3        0.59        2.63      3.65 o 
  -9  11   3       14.64       16.68      4.39 o 
  -8  11   3        4.48        3.10      3.38 o 
  -7  11   3       14.82       17.09      4.18 o 
  -6  11   3        4.97        5.01      3.48 o 
  -5  11   3       14.67       13.61      3.88 o 
  -4  11   3      122.27      121.76      7.69 o 
  -3  11   3       75.13       75.80      6.90 o 
  -2  11   3       20.18       22.59      3.78 o 
  -1  11   3       89.46       82.26      5.63 o 
   0  11   3       10.97        8.50      2.83 o 
   1  11   3       25.09       25.64      4.55 o 
   2  11   3       35.58       33.78      3.66 o 
   3  11   3      122.60      133.12      6.63 o 
   4  11   3       22.96       15.55      3.35 o 
   5  11   3        5.70        5.78      2.27 o 
   6  11   3       13.40        5.66      2.19 o 
   7  11   3        0.04        1.91      2.07 o 
   8  11   3        2.97        4.63      2.51 o 
   9  11   3        1.37       -0.21      2.30 o 
  10  11   3        0.97        4.39      2.81 o 
  11  11   3        1.07        8.46      6.13 o 
 -10  12   3        5.86        0.78      3.58 o 
  -9  12   3        4.91        2.08      3.44 o 
  -8  12   3       20.29       19.89      4.35 o 
  -7  12   3       27.15       30.75      5.19 o 
  -6  12   3        0.09        3.79      3.35 o 
  -5  12   3       39.81       42.70      5.89 o 
  -4  12   3        0.24        1.01      3.21 o 
  -3  12   3       31.39       29.71      4.96 o 
  -2  12   3        2.95        4.65      3.22 o 
  -1  12   3       52.53       46.71      6.18 o 
   0  12   3        4.93        5.86      2.58 o 
   1  12   3        0.19        6.42      3.01 o 
   2  12   3        2.30        3.45      2.48 o 
   3  12   3       12.50       11.25      2.94 o 
   4  12   3        0.02        1.92      1.91 o 
   5  12   3        0.36        0.41      1.80 o 
   6  12   3       11.33        7.40      4.18 o 
   7  12   3       15.40       10.37      4.66 o 
   8  12   3        1.12        1.88      3.80 o 
   9  12   3        0.52        0.56      4.97 o 
  -8  13   3        0.18        2.03      3.63 o 
  -7  13   3        0.25        2.58      3.62 o 
  -6  13   3       12.94       12.73      4.04 o 
  -5  13   3        5.16        9.80      3.75 o 
  -4  13   3       16.73       17.82      4.21 o 
  -3  13   3        0.91        4.08      3.55 o 
  -2  13   3        6.98        7.28      3.52 o 
  -1  13   3        1.43        2.11      3.70 o 
   0  13   3        3.87        4.54      3.69 o 
   1  13   3       14.79       14.78      4.59 o 
   2  13   3        1.98        5.56      2.54 o 
   3  13   3        1.74        6.13      2.77 o 
   4  13   3        1.34        0.85      2.28 o 
   5  13   3        2.26        4.76      3.64 o 
   6  13   3        0.32        1.35      4.88 o 
   7  13   3        5.04        8.44      6.66 o 
  -4  14   3        0.76        3.41      4.11 o 
  -3  14   3        3.67        3.26      3.43 o 
  -2  14   3        5.40        5.65      3.44 o 
  -1  14   3        0.32        7.01      3.58 o 
   0  14   3        3.99        4.14      3.26 o 
   1  14   3        0.99       -0.57      2.96 o 
   2  14   3        1.43        4.45      3.61 o 
   3  14   3        0.06       -6.88      7.26 o 
 -18   0   4       25.66       16.30     10.01 o 
 -17   0   4       31.57       24.49      5.62 o 
 -16   0   4       13.80       15.22      5.08 o 
 -15   0   4        4.78        2.36      3.11 o 
 -14   0   4       95.75       92.40     15.39 o 
 -13   0   4       60.29       62.27      6.34 o 
 -12   0   4        0.03        3.32      2.48 o 
 -11   0   4      135.55      133.89      7.91 o 
 -10   0   4      470.38      466.05     12.03 o 
  -9   0   4      405.35      411.01     26.97 o 
  -8   0   4      274.04      275.70     18.63 o 
  -7   0   4      954.40      966.08     50.22 o 
  -6   0   4      234.09      238.79      9.39 o 
  -5   0   4       73.20       71.52      4.68 o 
  -4   0   4      146.26      148.47      6.31 o 
  -3   0   4      306.73      332.29     10.07 o 
  -2   0   4      178.96      207.41      6.88 o 
  -1   0   4     1781.02     1716.66     33.20 o 
   0   0   4     2533.91     2546.31     53.81 o 
   1   0   4     3589.54     3684.72     60.42 o 
   2   0   4      630.47      616.79     13.93 o 
   3   0   4     1661.91     1678.75     37.35 o 
   4   0   4      133.43      133.09      5.09 o 
   5   0   4      690.57      761.34     36.34 o 
   6   0   4       64.56       79.24      7.72 o 
   7   0   4      141.76      125.70     13.39 o 
   8   0   4        4.82       10.17     10.88 o 
   9   0   4       31.38       41.62      7.01 o 
  10   0   4      229.64      260.54     18.09 o 
  11   0   4        0.00       -2.14      4.81 o 
  12   0   4      173.02      199.04     32.57 o 
  13   0   4        2.36        8.39      5.46 o 
  14   0   4        4.32       11.05      5.66 o 
  15   0   4       28.71       22.13      9.61 o 
  16   0   4        2.10        2.38      4.80 o 
 -18   1   4       12.75        7.99      3.18 o 
 -17   1   4        0.01        0.30      2.75 o 
 -16   1   4        2.55        3.55      2.32 o 
 -15   1   4        0.66        1.19      2.21 o 
 -14   1   4        1.05        3.12      1.95 o 
 -13   1   4        1.41        1.06      1.97 o 
 -12   1   4       11.49        4.82      1.89 o 
 -11   1   4      221.55      209.02      9.31 o 
 -10   1   4      106.65      107.68      6.55 o 
  -9   1   4       55.68       45.25      5.33 o 
  -8   1   4       23.04       24.03      2.65 o 
  -7   1   4       68.78       66.29      3.60 o 
  -6   1   4        0.02        1.50      1.09 o 
  -5   1   4       86.34       84.04      4.26 o 
  -4   1   4       23.94       22.21      2.05 o 
  -3   1   4      148.85      133.04      4.23 o 
  -2   1   4       11.32        9.88      1.17 o 
  -1   1   4       18.37       21.23      2.13 o 
   0   1   4       17.79       19.09      1.79 o 
   1   1   4       13.47       10.53      2.64 o 
   2   1   4     1459.84     1497.48     19.31 o 
   3   1   4       15.26       16.87      1.35 o 
   4   1   4      206.41      231.48      6.54 o 
   5   1   4      279.63      290.14      9.96 o 
   6   1   4      319.19      373.93     12.29 o 
   7   1   4       11.95       15.58      3.28 o 
   8   1   4        3.48        5.67      3.16 o 
   9   1   4       96.16       91.47      6.13 o 
  10   1   4       15.83       19.95      3.74 o 
  11   1   4       50.75       56.59      5.92 o 
  12   1   4       69.40       74.60      6.76 o 
  13   1   4      128.78      137.86     10.24 o 
  14   1   4       68.55       82.30      9.08 o 
  15   1   4       30.88       31.21      5.09 o 
  16   1   4        1.40        1.36      4.29 o 
 -18   2   4        9.30       12.04      3.96 o 
 -17   2   4        0.53        2.23      3.55 o 
 -16   2   4        0.13        0.95      2.16 o 
 -15   2   4       10.84       11.28      2.66 o 
 -14   2   4      115.89       71.41     15.67 o 
 -13   2   4        0.00        0.39      1.67 o 
 -12   2   4        0.14       -0.14      2.15 o 
 -11   2   4       86.66       84.85      5.29 o 
 -10   2   4        0.49        2.86      1.49 o 
  -9   2   4      441.79      471.69     14.70 o 
  -8   2   4       46.82       59.01      3.95 o 
  -7   2   4      897.57      899.86     31.55 o 
  -6   2   4        4.98        3.49      1.72 o 
  -5   2   4       84.91       87.69      4.37 o 
  -4   2   4       27.44       22.89      1.96 o 
  -3   2   4        5.87        4.92      1.54 o 
  -2   2   4     1068.66     1122.86     17.67 o 
  -1   2   4      168.94      180.24      4.57 o 
   0   2   4     1659.80     1737.93     22.48 o 
   1   2   4      295.29      297.73      7.07 o 
   2   2   4      579.29      614.37     11.60 o 
   3   2   4        0.54        1.58      0.90 o 
   4   2   4        0.00        1.12      1.83 o 
   5   2   4      237.95      274.40      9.63 o 
   6   2   4        2.57        3.46      1.74 o 
   7   2   4        9.89        8.45      1.78 o 
   8   2   4       36.18       36.51      2.99 o 
   9   2   4       63.75       70.46      5.71 o 
  10   2   4       38.84       39.95      4.75 o 
  11   2   4       19.03       25.97      4.49 o 
  12   2   4      145.00      159.69      8.93 o 
  13   2   4        3.73       -0.35      3.46 o 
  14   2   4        7.52        7.85      3.83 o 
  15   2   4        0.80        5.58      4.69 o 
  16   2   4        3.91        4.46      3.61 o 
 -18   3   4        7.09        5.04      3.68 o 
 -17   3   4       34.84       42.62      7.17 o 
 -16   3   4       13.11       12.08      3.14 o 
 -15   3   4        6.77        6.23      2.50 o 
 -14   3   4        7.27        4.98      2.35 o 
 -13   3   4        5.57        6.91      2.96 o 
 -12   3   4       21.08       19.32      2.92 o 
 -11   3   4      219.23      227.83      8.54 o 
 -10   3   4      990.91     1075.35     29.83 o 
  -9   3   4       84.48       79.23      4.44 o 
  -8   3   4       71.63       68.00      4.34 o 
  -7   3   4       72.63       72.40      3.54 o 
  -6   3   4       64.96       62.90      3.49 o 
  -5   3   4        0.05        1.13      1.07 o 
  -4   3   4      322.02      356.85      7.54 o 
  -3   3   4     1650.55     1896.43     23.50 o 
  -2   3   4       91.19       95.58      3.73 o 
   0   3   4        0.15        2.85      1.21 o 
   2   3   4      267.95      270.50      8.54 o 
   3   3   4      221.32      216.22      5.69 o 
   4   3   4       64.19       56.84      3.68 o 
   5   3   4        7.47        6.66      2.22 o 
   6   3   4      139.34      155.69      7.13 o 
   7   3   4        2.54        4.30      2.19 o 
   8   3   4        0.22        4.25      2.19 o 
   9   3   4       15.03       15.07      2.83 o 
  10   3   4       43.54       35.22      4.52 o 
  11   3   4        1.94        2.68      3.60 o 
  12   3   4        3.00       -1.96      3.38 o 
  13   3   4        9.63       11.90      4.33 o 
  14   3   4        4.56        8.25      5.62 o 
  15   3   4        1.59        3.63      3.67 o 
  16   3   4        0.71        2.00      3.52 o 
 -17   4   4       34.54       39.19      6.00 o 
 -16   4   4        0.24        0.90      2.59 o 
 -15   4   4       13.00       11.86      2.94 o 
 -14   4   4       16.05        9.50      5.49 o 
 -13   4   4        0.01       -0.12      2.60 o 
 -12   4   4      120.84      120.31      8.52 o 
 -11   4   4        4.31       -0.09      2.02 o 
 -10   4   4      648.91      742.33     16.87 o 
  -9   4   4      426.57      472.64     13.61 o 
  -8   4   4        3.82        2.37      1.79 o 
  -7   4   4       42.38       38.10      2.82 o 
  -6   4   4       89.53       85.84      4.18 o 
  -5   4   4       16.98       13.52      1.18 o 
  -4   4   4       33.36       37.68      1.86 o 
  -3   4   4      533.55      621.20     13.13 o 
  -2   4   4     1263.54     1330.05     24.51 o 
  -1   4   4      124.42      128.06      5.00 o 
   0   4   4       17.34       16.94      3.99 o 
   1   4   4       29.86       24.47      2.80 o 
   2   4   4      470.69      485.82     11.03 o 
   3   4   4        4.34        3.00      1.14 o 
   4   4   4      566.86      620.72     18.96 o 
   5   4   4       22.07       24.20      2.67 o 
   6   4   4       22.19       26.26      3.08 o 
   7   4   4       10.80       12.95      2.89 o 
   8   4   4       22.33       19.85      2.73 o 
   9   4   4        0.16       -0.32      1.93 o 
  10   4   4       10.40        5.98      2.40 o 
  11   4   4      202.99      242.66     13.24 o 
  12   4   4       46.99       42.00      5.31 o 
  13   4   4        8.73        4.07      4.38 o 
  14   4   4        0.84       -1.36      3.71 o 
  15   4   4        0.72        4.26      3.95 o 
 -17   5   4        4.33        3.55      3.18 o 
 -16   5   4        0.65        0.27      2.41 o 
 -15   5   4        2.35        5.98      3.40 o 
 -14   5   4        5.82        6.22      3.35 o 
 -13   5   4       18.89       14.40      3.44 o 
 -12   5   4       73.34       73.74      6.22 o 
 -11   5   4        3.55        0.87      3.11 o 
 -10   5   4       33.46       36.26      4.22 o 
  -9   5   4       86.26       92.40      6.65 o 
  -8   5   4       23.40       31.86      4.48 o 
  -7   5   4       38.01       38.48      3.96 o 
  -6   5   4       65.07       67.28      5.83 o 
  -5   5   4       14.11       12.69      2.09 o 
  -4   5   4       30.13       28.21      2.50 o 
  -3   5   4      117.03      129.35      5.67 o 
  -2   5   4       17.22       14.78      2.12 o 
  -1   5   4       44.71       41.59      3.03 o 
   0   5   4        0.26        2.97      1.22 o 
   1   5   4      472.51      476.42     17.03 o 
   2   5   4      223.77       20.14     91.33 o 
   3   5   4       53.38       50.56      3.66 o 
   4   5   4        1.22        2.41      1.40 o 
   5   5   4       20.89       18.39      2.91 o 
   6   5   4       15.28       16.70      2.94 o 
   7   5   4       16.14       17.36      2.65 o 
   8   5   4       35.12       34.35      3.57 o 
   9   5   4       22.50       20.82      3.49 o 
  10   5   4       26.01       25.30      3.69 o 
  11   5   4        0.31        1.32      2.45 o 
  12   5   4        0.27        3.63      3.34 o 
  13   5   4        1.23        5.31      3.41 o 
  14   5   4        4.95        7.39      3.77 o 
  15   5   4        3.38        4.49      4.68 o 
 -16   6   4       18.73       20.30      5.60 o 
 -15   6   4       20.47       23.79      4.24 o 
 -14   6   4        9.74       14.71      3.72 o 
 -13   6   4        0.02        3.08      2.83 o 
 -12   6   4       91.23       92.33      6.68 o 
 -11   6   4        5.14       10.62      4.00 o 
 -10   6   4       53.10       55.47      5.63 o 
  -9   6   4      144.08      143.62      7.82 o 
  -8   6   4      271.54      296.76     11.09 o 
  -7   6   4        3.79        1.07      3.09 o 
  -6   6   4        1.14        3.31      2.96 o 
  -5   6   4       33.29       34.45      3.98 o 
  -4   6   4      250.42      262.52     10.19 o 
  -3   6   4        5.76        6.31      2.12 o 
  -2   6   4      121.30      129.19      6.24 o 
  -1   6   4      233.28      256.17      9.94 o 
   0   6   4      160.38      154.86      6.35 o 
   1   6   4      161.42      134.60     15.24 o 
   2   6   4      250.19      257.46      9.60 o 
   3   6   4      130.22       12.44     51.97 o 
   4   6   4      183.02      178.89      6.33 o 
   5   6   4       11.81       14.62      2.40 o 
   6   6   4       16.35       14.30      2.97 o 
   7   6   4       24.46       22.29      3.03 o 
   8   6   4       11.19       12.20      2.85 o 
   9   6   4       29.52       31.41      3.52 o 
  10   6   4        0.22        1.82      2.32 o 
  11   6   4       42.62       28.73      4.52 o 
  12   6   4       33.82       34.13      5.68 o 
  13   6   4        0.52        4.12      3.44 o 
  14   6   4        1.14        4.71      4.39 o 
 -16   7   4        1.25        3.77      4.01 o 
 -15   7   4       17.61       20.18      4.67 o 
 -14   7   4       17.61       21.43      4.59 o 
 -13   7   4       22.20       23.60      4.75 o 
 -12   7   4        0.01        0.43      3.25 o 
 -11   7   4       29.00       33.75      4.67 o 
 -10   7   4        9.19        7.98      3.63 o 
  -9   7   4       87.15       92.17      7.06 o 
  -8   7   4       64.22       74.43      6.92 o 
  -7   7   4        1.00        0.72      3.11 o 
  -6   7   4        0.39        1.81      2.94 o 
  -5   7   4      101.89       98.21      6.15 o 
  -4   7   4        3.07        6.63      2.33 o 
  -3   7   4      228.30      239.17      7.12 o 
  -2   7   4        1.56        4.07      2.29 o 
  -1   7   4       71.58       69.38      3.97 o 
   0   7   4       14.32       12.26      3.07 o 
   1   7   4       63.41       64.09      3.89 o 
   2   7   4      110.16      110.53      5.46 o 
   3   7   4      391.86      413.81     11.23 o 
   4   7   4      535.20      548.49     16.36 o 
   5   7   4       20.96       18.05      2.51 o 
   6   7   4        0.13        1.01      2.63 o 
   7   7   4        0.40       -0.50      2.58 o 
   8   7   4       43.96       44.13      4.53 o 
   9   7   4       18.13       16.18      3.61 o 
  10   7   4       24.89       26.24      3.76 o 
  11   7   4       46.00       36.24      4.73 o 
  12   7   4       13.54       13.23      3.87 o 
  13   7   4        1.03        1.57      4.32 o 
  14   7   4        0.28        0.35      4.14 o 
 -15   8   4       18.41       14.87      4.45 o 
 -14   8   4       45.30       64.51      7.20 o 
 -13   8   4        6.04        9.84      3.93 o 
 -12   8   4       40.55       44.99      6.61 o 
 -11   8   4        2.27        2.10      3.40 o 
 -10   8   4       65.11       60.26      6.00 o 
  -9   8   4       21.26       20.59      4.16 o 
  -8   8   4        6.84        7.90      3.81 o 
  -7   8   4       16.96       21.27      4.29 o 
  -6   8   4       11.71       10.11      3.36 o 
  -5   8   4       19.15       20.23      3.83 o 
  -4   8   4       30.66       30.02      4.71 o 
  -3   8   4        4.14        4.37      2.16 o 
  -2   8   4       99.72      105.44      5.31 o 
  -1   8   4        0.01        2.82      2.38 o 
   0   8   4      271.68      315.13     14.46 o 
   1   8   4       95.07       76.22      5.20 o 
   2   8   4       28.87       16.54      4.82 o 
   3   8   4      119.89      123.05      5.45 o 
   4   8   4       55.37       56.66      4.50 o 
   5   8   4       12.36        9.49      2.44 o 
   6   8   4        0.75        0.48      2.60 o 
   7   8   4       29.46       25.86      3.58 o 
   8   8   4       42.40       32.23      3.92 o 
   9   8   4        2.35        1.69      2.45 o 
  10   8   4        2.87        2.59      2.73 o 
  11   8   4        2.03        2.95      2.41 o 
  12   8   4        8.70        4.87      4.15 o 
  13   8   4        2.48        0.02      5.11 o 
 -14   9   4        0.12        4.82      4.38 o 
 -13   9   4       13.77       17.31      4.63 o 
 -12   9   4        1.57        1.55      3.61 o 
 -11   9   4       11.72       13.92      4.26 o 
 -10   9   4        6.18        9.99      3.74 o 
  -9   9   4       85.34       93.30      7.85 o 
  -8   9   4       67.83       71.97      6.70 o 
  -7   9   4      173.02      177.50     10.50 o 
  -6   9   4       53.29       65.86      6.05 o 
  -5   9   4       17.58       17.62      3.82 o 
  -4   9   4        1.26        3.79      3.37 o 
  -3   9   4        1.40        5.79      3.21 o 
  -2   9   4        1.89        4.73      2.16 o 
  -1   9   4      129.16      129.64      8.04 o 
   0   9   4      347.60      363.02     20.74 o 
   1   9   4       64.20       60.23      5.22 o 
   2   9   4        8.00       11.65      2.75 o 
   3   9   4       89.85       93.64      6.38 o 
   4   9   4        0.64       -0.34      1.76 o 
   5   9   4        0.54        1.61      2.16 o 
   6   9   4        0.49        0.78      2.30 o 
   7   9   4        9.26       11.09      2.43 o 
   8   9   4        2.08        4.05      2.57 o 
   9   9   4        0.09        4.06      2.22 o 
  10   9   4        3.68        3.83      2.53 o 
  11   9   4        0.56        4.88      3.04 o 
  12   9   4        0.77        5.28      4.04 o 
 -13  10   4        5.99        3.32      4.36 o 
 -12  10   4        7.95        8.38      4.19 o 
 -11  10   4       36.80       38.14      6.03 o 
 -10  10   4       23.91       20.04      4.70 o 
  -9  10   4        0.16        1.49      3.46 o 
  -8  10   4       66.41       57.71      7.65 o 
  -7  10   4        1.47        4.96      3.75 o 
  -6  10   4        2.84        5.59      3.41 o 
  -5  10   4       19.03       17.89      4.22 o 
  -4  10   4        0.34        1.49      3.09 o 
  -3  10   4        4.27        2.74      4.40 o 
  -2  10   4        6.20        7.18      3.02 o 
  -1  10   4      164.60      174.28      8.88 o 
   0  10   4       36.02       36.34      3.49 o 
   1  10   4       11.76       13.93      2.74 o 
   2  10   4       30.92       33.46      3.90 o 
   3  10   4       34.25       27.31      3.47 o 
   4  10   4       49.80       43.96      4.77 o 
   5  10   4        1.51        3.13      1.90 o 
   6  10   4        2.51        4.46      1.88 o 
   7  10   4        2.67        3.43      1.98 o 
   8  10   4        5.23        7.89      2.71 o 
   9  10   4        0.32        1.34      2.61 o 
  10  10   4        0.05        4.56      2.67 o 
  11  10   4        9.65        9.64      4.07 o 
 -11  11   4       13.06       16.45      4.48 o 
 -10  11   4        4.82       13.79      4.61 o 
  -9  11   4        0.77        2.86      3.65 o 
  -8  11   4       40.32       40.70      5.72 o 
  -7  11   4       40.13       53.88      6.93 o 
  -6  11   4       14.11       11.87      3.77 o 
  -5  11   4        1.25        5.86      3.52 o 
  -4  11   4        0.00       -0.34      3.21 o 
  -3  11   4       39.77       42.16      5.41 o 
  -2  11   4        0.58        1.93      3.24 o 
  -1  11   4       31.51       31.32      4.23 o 
   0  11   4       29.88       29.77      4.19 o 
   1  11   4        2.50        1.72      2.46 o 
   2  11   4        3.00        3.39      2.52 o 
   3  11   4       19.48       19.40      3.43 o 
   4  11   4        9.67        4.64      2.39 o 
   5  11   4        5.16        9.83      3.12 o 
   6  11   4        6.10        9.24      2.75 o 
   7  11   4        2.30        3.03      3.09 o 
   8  11   4        0.59        2.14      3.17 o 
   9  11   4        0.76        2.06      3.51 o 
  -9  12   4        0.08        1.32      3.64 o 
  -8  12   4        0.30        1.77      3.57 o 
  -7  12   4       38.06       37.34      5.71 o 
  -6  12   4        2.85       10.39      4.17 o 
  -5  12   4       26.13       33.33      5.65 o 
  -4  12   4        0.50        4.96      3.46 o 
  -3  12   4        0.84        4.52      3.32 o 
  -2  12   4        0.10       -0.11      3.13 o 
  -1  12   4        0.22        0.46      2.97 o 
   0  12   4       15.92       11.29      3.58 o 
   1  12   4       11.30        7.95      2.78 o 
   2  12   4        1.78        1.83      2.47 o 
   3  12   4        0.18        3.31      2.57 o 
   4  12   4        0.05        1.02      2.15 o 
   5  12   4        0.04        1.14      2.46 o 
   6  12   4        5.59        4.50      2.62 o 
   7  12   4        3.02       -0.40      3.99 o 
  -6  13   4        9.20       15.67      4.66 o 
  -5  13   4        4.64        5.22      3.56 o 
  -4  13   4        1.60        4.31      3.51 o 
  -3  13   4        0.01        2.38      3.32 o 
  -2  13   4        2.35        2.09      3.84 o 
  -1  13   4        0.05        6.49      3.29 o 
   0  13   4        0.57        4.84      3.13 o 
   1  13   4        3.45        3.02      3.09 o 
   2  13   4        0.07       -0.95      5.18 o 
   3  13   4        0.27        4.57      3.69 o 
   4  13   4        2.54        3.97      3.06 o 
 -17   1   5        2.94        0.81      3.51 o 
 -16   1   5        8.07       10.67      3.29 o 
 -15   1   5       13.00       11.76      2.66 o 
 -14   1   5        0.20        3.21      1.69 o 
 -13   1   5        8.18        6.36      2.16 o 
 -12   1   5       36.89       39.57      4.21 o 
 -11   1   5      102.23       69.16     14.41 o 
 -10   1   5       70.34       64.59      3.85 o 
  -9   1   5      185.42      208.89      9.04 o 
  -8   1   5      164.77      167.21      8.97 o 
  -7   1   5       95.65       77.27      5.12 o 
  -6   1   5      117.04      106.57      6.07 o 
  -5   1   5       54.34       56.75      4.57 o 
  -4   1   5       41.91       48.90      3.85 o 
  -3   1   5       89.16       83.95      7.34 o 
  -2   1   5      110.17      120.58      7.43 o 
  -1   1   5      326.55      352.96      8.03 o 
   0   1   5       27.92       29.87      2.43 o 
   1   1   5       49.83       46.20      3.10 o 
   2   1   5       19.24       14.35      1.66 o 
   3   1   5       27.70       25.53      1.87 o 
   4   1   5       15.33       20.65      2.75 o 
   5   1   5       36.88       38.93      3.31 o 
   6   1   5       15.61       18.06      4.19 o 
   7   1   5       69.74       82.82      6.19 o 
   8   1   5       64.34       67.63      5.49 o 
   9   1   5        0.28        2.49      3.23 o 
  10   1   5       17.48       20.12      4.36 o 
  11   1   5        3.29        9.61      4.14 o 
  12   1   5        3.22        2.79      3.55 o 
  13   1   5       12.74       14.80      4.98 o 
  14   1   5       19.52       14.42      4.54 o 
  15   1   5       31.05       29.16      5.36 o 
 -17   2   5        7.83       13.06      4.67 o 
 -16   2   5        6.20        8.34      4.33 o 
 -15   2   5        6.92        8.72      2.84 o 
 -14   2   5        0.43        4.06      2.36 o 
 -13   2   5      103.56      117.84      6.30 o 
 -12   2   5      129.55      136.14      7.80 o 
 -11   2   5        8.08        5.06      2.04 o 
 -10   2   5      215.93      230.06      8.44 o 
  -9   2   5       65.76       53.81      5.32 o 
  -8   2   5      215.74      203.39     55.34 o 
  -7   2   5       30.85       29.88      2.95 o 
  -6   2   5       19.43       24.24      2.72 o 
  -5   2   5        0.01        1.53      1.24 o 
  -4   2   5       65.30       71.17      4.39 o 
  -3   2   5        0.27        0.35      1.27 o 
  -2   2   5       14.01       15.06      1.75 o 
  -1   2   5       12.05       14.41      1.83 o 
   0   2   5       29.72       27.81      2.73 o 
   1   2   5       18.66       13.89      3.94 o 
   2   2   5       37.89       32.16      2.29 o 
   3   2   5       12.79       13.36      2.14 o 
   4   2   5        3.67        6.78      2.35 o 
   5   2   5        9.31       11.84      2.52 o 
   6   2   5        0.04        1.51      1.77 o 
   7   2   5        4.90        4.70      3.11 o 
   8   2   5       11.20       10.88      3.61 o 
   9   2   5       25.07       20.26      4.13 o 
  10   2   5       25.72       33.09      4.83 o 
  11   2   5        0.28        3.05      3.77 o 
  12   2   5       13.94       19.59      4.67 o 
  13   2   5       24.79       35.67      5.42 o 
  14   2   5       19.45       17.23      4.72 o 
  15   2   5       24.30       26.04      4.98 o 
 -17   3   5        4.71        9.30      4.17 o 
 -16   3   5        1.55        0.71      3.72 o 
 -15   3   5       24.34       21.28      4.04 o 
 -14   3   5        3.11        4.09      2.40 o 
 -13   3   5        2.53        1.68      2.86 o 
 -12   3   5       41.75       38.44      3.88 o 
 -11   3   5       87.26       84.16      5.48 o 
 -10   3   5       18.93       21.07      2.90 o 
  -9   3   5       16.17       20.57      2.69 o 
  -8   3   5       24.73       27.15      2.51 o 
  -7   3   5       26.44       26.59      2.79 o 
  -6   3   5       30.54       33.16      2.74 o 
  -5   3   5       17.28       16.21      1.98 o 
  -4   3   5       25.24       25.18      2.52 o 
  -3   3   5        0.73        0.25      1.23 o 
  -2   3   5       23.00       27.71      2.86 o 
  -1   3   5       83.76       93.79      6.56 o 
   0   3   5       12.90       11.63      2.16 o 
   1   3   5       10.63        5.84      1.82 o 
   2   3   5        9.14        7.69      1.28 o 
   3   3   5       15.70       16.05      2.24 o 
   4   3   5        0.19        1.86      1.87 o 
   5   3   5        4.27        3.29      2.38 o 
   6   3   5       12.63       15.30      3.25 o 
   7   3   5       16.72       16.05      3.64 o 
   8   3   5       11.25       11.90      3.35 o 
   9   3   5        1.52        1.82      3.32 o 
  10   3   5       13.95       14.36      6.06 o 
  11   3   5        0.00        0.18      3.40 o 
  12   3   5        0.19       -0.02      3.46 o 
  13   3   5        3.05        0.28      3.50 o 
  14   3   5        1.67        0.96      3.68 o 
 -16   4   5       15.54       21.34      4.27 o 
 -15   4   5        0.01       -0.28      2.76 o 
 -14   4   5        5.49        8.37      2.95 o 
 -13   4   5        0.00        1.70      2.97 o 
 -12   4   5      211.25      216.66     10.45 o 
 -11   4   5       10.33       12.40      3.31 o 
 -10   4   5      104.55      114.26      9.54 o 
  -9   4   5      220.92      214.55     10.07 o 
  -8   4   5        0.42        2.60      2.05 o 
  -7   4   5       22.00       20.59      3.34 o 
  -6   4   5        0.04        1.63      1.50 o 
  -5   4   5       46.43       45.02      3.62 o 
  -4   4   5       80.14       76.08      4.04 o 
  -3   4   5       41.18       36.90      3.01 o 
  -2   4   5        0.35        3.00      0.82 o 
  -1   4   5       10.75        9.24      1.39 o 
   0   4   5      257.78      251.31     11.47 o 
   1   4   5        1.82        2.42      1.94 o 
   2   4   5      107.09       96.13      5.86 o 
   3   4   5        5.41        4.91      2.23 o 
   4   4   5        2.38        3.25      2.27 o 
   5   4   5       32.66       31.92      3.27 o 
   6   4   5       44.80       44.39      3.77 o 
   7   4   5       12.05       12.51      2.76 o 
   8   4   5        1.12        2.10      2.08 o 
   9   4   5        0.69        2.55      3.29 o 
  10   4   5        0.13        2.17      3.35 o 
  11   4   5        1.12        1.69      3.58 o 
  12   4   5        1.41        5.02      3.90 o 
  13   4   5       50.17       52.69      6.36 o 
  14   4   5        1.82        8.84      4.33 o 
 -16   5   5        1.77        4.32      2.95 o 
 -15   5   5        1.55        3.11      2.71 o 
 -14   5   5        0.28        4.04      3.62 o 
 -13   5   5       22.88       19.89      4.36 o 
 -12   5   5       13.54        8.85      3.34 o 
 -11   5   5       14.94       11.57      3.03 o 
 -10   5   5       38.22       46.75      5.30 o 
  -9   5   5       12.63        9.51      3.48 o 
  -8   5   5        0.32        1.31      3.00 o 
  -7   5   5       27.53       25.53      3.90 o 
  -6   5   5       76.23       70.97      6.16 o 
  -5   5   5        5.13        8.46      2.51 o 
  -4   5   5       91.91       90.34      4.16 o 
  -3   5   5       77.94       82.35      4.19 o 
  -2   5   5        0.86       -0.35      1.83 o 
  -1   5   5       22.82       22.08      2.41 o 
   0   5   5       14.60       12.17      2.82 o 
   1   5   5      407.76      427.91      8.73 o 
   2   5   5       14.36       12.09      2.02 o 
   3   5   5      331.15      345.06     11.64 o 
   4   5   5       25.47       24.28      3.55 o 
   5   5   5       37.00       34.53      3.53 o 
   6   5   5       92.07       87.68      6.51 o 
   7   5   5        4.08        6.19      2.64 o 
   8   5   5       61.80       65.68      5.18 o 
   9   5   5        9.57       10.02      3.88 o 
  10   5   5       12.62       13.30      3.88 o 
  11   5   5        5.05       22.95     16.28 o 
  12   5   5        8.28       13.10      4.31 o 
  13   5   5        1.60        1.46      4.83 o 
  14   5   5        1.94        6.44      3.77 o 
 -15   6   5        7.47       12.03      2.98 o 
 -14   6   5       21.04       17.58      4.62 o 
 -13   6   5       14.73       15.44      3.43 o 
 -12   6   5       11.02        6.46      3.11 o 
 -11   6   5       33.14       28.28      4.50 o 
 -10   6   5        4.56        3.18      3.35 o 
  -9   6   5      187.28      228.09     12.88 o 
  -8   6   5      106.29      130.51      9.67 o 
  -7   6   5      260.49      286.87     17.25 o 
  -6   6   5       92.76       80.92      6.21 o 
  -5   6   5       10.58        9.37      3.13 o 
  -4   6   5        1.91        0.76      1.87 o 
  -3   6   5      140.35      151.13      6.38 o 
  -2   6   5        3.31        5.68      2.25 o 
  -1   6   5       18.58       19.17      3.46 o 
   0   6   5      608.15      617.60     16.00 o 
   1   6   5      248.93       26.04    107.28 o 
   2   6   5        2.30        1.65      1.52 o 
   3   6   5      528.91      533.11     13.38 o 
   4   6   5      158.43      148.19      7.32 o 
   5   6   5        3.87        6.23      2.46 o 
   6   6   5       21.85       21.28      3.18 o 
   7   6   5       13.37       11.76      3.18 o 
   8   6   5       18.85       16.66      3.43 o 
   9   6   5        8.26        7.43      2.82 o 
  10   6   5      103.03      108.23     10.44 o 
  11   6   5        0.09        3.45      3.50 o 
  12   6   5       24.09       25.08      5.02 o 
  13   6   5        8.51        2.66      3.62 o 
 -15   7   5        1.83        2.62      3.46 o 
 -14   7   5        1.76        8.46      3.44 o 
 -13   7   5        1.16        5.03      3.78 o 
 -12   7   5        4.30        2.04      3.37 o 
 -11   7   5        7.46       11.15      4.16 o 
 -10   7   5        7.93        7.98      3.70 o 
  -9   7   5       38.55       37.34      4.93 o 
  -8   7   5        0.03        2.19      3.23 o 
  -7   7   5       74.57       74.32      6.04 o 
  -6   7   5        6.62        5.58      3.17 o 
  -5   7   5       38.16       34.76      4.50 o 
  -4   7   5        0.32        0.61      1.85 o 
  -3   7   5       41.03       36.64      3.49 o 
  -2   7   5        2.40        3.22      2.24 o 
  -1   7   5        9.52        7.84      2.39 o 
   0   7   5       89.77       91.24      5.71 o 
   1   7   5        5.52        5.40      2.01 o 
   2   7   5       24.12       19.31      3.03 o 
   3   7   5       88.58       88.09      6.99 o 
   4   7   5       38.63       33.65      3.44 o 
   5   7   5        6.35        8.14      2.48 o 
   6   7   5        0.09        2.65      2.44 o 
   7   7   5        5.38        4.87      2.43 o 
   8   7   5        0.06        0.90      2.74 o 
   9   7   5        0.01        1.39      2.33 o 
  10   7   5       17.36       13.57      3.91 o 
  11   7   5       10.88       11.70      3.81 o 
  12   7   5        0.38        1.31      2.87 o 
 -14   8   5        0.09        0.85      3.62 o 
 -13   8   5        0.49        4.99      3.25 o 
 -12   8   5       12.68       14.44      4.06 o 
 -11   8   5       12.18        8.63      3.75 o 
 -10   8   5        4.33        7.63      5.19 o 
  -9   8   5       34.48       32.63      5.14 o 
  -8   8   5       44.65       41.50      4.92 o 
  -7   8   5       17.35       17.60      4.35 o 
  -6   8   5        8.12        5.63      3.28 o 
  -5   8   5        4.16        4.35      3.12 o 
  -4   8   5      146.24      159.11      9.26 o 
  -3   8   5        4.87        3.66      2.51 o 
  -2   8   5        2.09        5.76      2.76 o 
  -1   8   5       31.88       34.03      4.00 o 
   0   8   5       25.82       23.37      3.35 o 
   1   8   5        0.82        3.43      2.54 o 
   2   8   5       21.46       26.48      3.20 o 
   3   8   5      224.51      246.04     16.63 o 
   4   8   5        0.86        1.27      2.06 o 
   5   8   5       23.21       20.85      3.37 o 
   6   8   5        1.32        3.33      2.30 o 
   7   8   5        0.22        3.35      2.40 o 
   8   8   5       11.07        6.67      2.82 o 
   9   8   5        4.78        7.97      3.03 o 
  10   8   5       32.92       35.65      6.16 o 
  11   8   5        6.98        9.67      3.47 o 
 -13   9   5        7.25        5.43      3.86 o 
 -12   9   5       11.59       12.76      4.20 o 
 -11   9   5        4.85        4.95      3.57 o 
 -10   9   5       10.18       11.67      4.16 o 
  -9   9   5       36.89       37.61      5.76 o 
  -8   9   5        3.34        4.78      3.82 o 
  -7   9   5        1.47        3.46      3.45 o 
  -6   9   5       55.46       61.80      6.90 o 
  -5   9   5       36.81       31.09      4.31 o 
  -4   9   5       23.76       19.72      4.23 o 
  -3   9   5       79.96       86.58      6.87 o 
  -2   9   5       14.08       19.40      3.31 o 
  -1   9   5       30.98       30.24      3.39 o 
   0   9   5       60.16       52.62      4.70 o 
   1   9   5       42.92       40.85      4.11 o 
   2   9   5        3.69        4.54      2.05 o 
   3   9   5        4.96        5.93      2.35 o 
   4   9   5       40.15       24.81      5.47 o 
   5   9   5       14.38        5.43      2.57 o 
   6   9   5       35.26       28.63      5.27 o 
   7   9   5       20.13       15.74      3.31 o 
   8   9   5        7.76        8.77      3.00 o 
   9   9   5        1.45        1.47      1.90 o 
  10   9   5        0.02        0.94      3.32 o 
 -11  10   5        0.09        4.73      3.83 o 
 -10  10   5        4.27        5.32      3.95 o 
  -9  10   5        0.32        6.30      4.07 o 
  -8  10   5       11.79       16.87      4.48 o 
  -7  10   5        1.98       -1.87      3.35 o 
  -6  10   5        0.34        0.06      3.22 o 
  -5  10   5        0.61        6.34      3.38 o 
  -4  10   5       97.54       98.34     10.39 o 
  -3  10   5       54.85       61.82      7.12 o 
  -2  10   5        7.35        5.71      3.29 o 
  -1  10   5       12.20        8.47      2.71 o 
   0  10   5        2.18        3.78      2.46 o 
   1  10   5        0.02        2.52      2.04 o 
   2  10   5        4.63        2.53      2.98 o 
   3  10   5       54.79       55.65      7.80 o 
   4  10   5       42.26       45.07      6.59 o 
   5  10   5       13.79       12.14      3.15 o 
   6  10   5       31.02       31.25      5.34 o 
   7  10   5        3.63        1.75      2.90 o 
   8  10   5        1.10        1.77      2.63 o 
   9  10   5        0.16       -1.57      3.02 o 
 -10  11   5        1.49        3.53      4.46 o 
  -9  11   5        0.74        0.53      3.74 o 
  -8  11   5       17.85       12.02      4.28 o 
  -7  11   5       53.77       50.52      6.60 o 
  -6  11   5       24.06       27.39      4.79 o 
  -5  11   5        2.25        1.29      3.20 o 
  -4  11   5        8.97       12.03      3.55 o 
  -3  11   5       10.96       10.99      4.49 o 
  -2  11   5       21.70       22.43      4.32 o 
  -1  11   5       21.70       16.97      3.88 o 
   0  11   5        0.73        4.31      3.23 o 
   1  11   5       12.51        9.75      2.86 o 
   2  11   5        2.40        2.98      2.70 o 
   3  11   5        3.17        6.73      2.30 o 
   4  11   5        4.19        7.36      2.75 o 
   5  11   5        3.33        4.07      2.76 o 
   6  11   5        0.70        5.21      2.44 o 
   7  11   5       16.70       13.61      3.24 o 
  -7  12   5        0.15       -0.07      3.62 o 
  -6  12   5        2.46        9.34      3.95 o 
  -5  12   5        1.03        6.37      3.79 o 
  -4  12   5       14.49       15.60      4.86 o 
  -3  12   5        6.25        4.69      3.67 o 
  -2  12   5       13.12        7.71      3.44 o 
  -1  12   5        1.55        3.35      3.17 o 
   0  12   5        7.65        9.43      4.27 o 
   1  12   5        3.09        7.46      4.23 o 
   2  12   5       21.28       21.48      5.07 o 
   3  12   5        3.76        7.29      3.50 o 
   4  12   5       16.74        9.96      3.30 o 
   5  12   5        0.44        3.50      2.07 o 
  -2  13   5        7.77        9.96      8.84 o 
  -1  13   5        3.37        7.90      4.23 o 
 -16   0   6       18.89       17.62      7.86 o 
 -15   0   6        0.13        1.67      3.36 o 
 -14   0   6       30.04       39.91      8.38 o 
 -13   0   6       21.79       12.38      6.74 o 
 -12   0   6       28.04       28.01      5.44 o 
 -11   0   6        0.70        0.53      2.57 o 
 -10   0   6      141.12      163.24     15.89 o 
  -9   0   6       41.19       48.05      7.00 o 
  -8   0   6       48.10       39.32     12.33 o 
  -7   0   6        0.01        5.34      2.83 o 
  -6   0   6        6.95        8.14      2.51 o 
  -5   0   6       20.32       21.33      4.23 o 
  -4   0   6        1.14        1.49      1.59 o 
  -3   0   6       44.77       53.37      6.48 o 
  -2   0   6       40.94       49.24      5.86 o 
  -1   0   6      249.10      273.91      9.87 o 
   0   0   6       13.78       19.10      3.87 o 
   1   0   6        1.47        1.38      1.94 o 
   2   0   6      251.51      262.75     16.05 o 
   3   0   6       27.97       26.98      3.59 o 
   4   0   6        0.86        1.41      4.49 o 
   5   0   6       24.02       21.61      5.98 o 
   6   0   6        0.04        3.48      4.28 o 
   7   0   6        2.62        5.52      4.70 o 
   8   0   6        6.11        8.25      5.25 o 
   9   0   6       18.31       23.33      6.26 o 
  10   0   6        4.61        5.42      5.17 o 
  11   0   6       15.57       22.51      6.56 o 
  12   0   6        0.00        0.46      5.04 o 
  13   0   6        0.08        2.66      5.59 o 
 -16   1   6       27.22       10.78     14.86 o 
 -15   1   6       20.82       16.00     10.95 o 
 -14   1   6       41.01       47.74      7.14 o 
 -13   1   6       16.76       15.00      3.09 o 
 -12   1   6        1.21        3.33      2.09 o 
 -11   1   6        2.57        4.70      1.87 o 
 -10   1   6       37.84       36.37      3.57 o 
  -9   1   6      744.13      791.16     34.40 o 
  -8   1   6      431.05      467.07     12.71 o 
  -7   1   6       39.12       37.22      3.39 o 
  -6   1   6      169.89      185.36      8.92 o 
  -5   1   6       28.47       31.88      2.82 o 
  -4   1   6        5.74       12.31      2.80 o 
  -3   1   6        0.78        1.47      1.34 o 
  -2   1   6      336.43      369.67      8.34 o 
  -1   1   6      349.26      355.13      8.56 o 
   0   1   6      191.80      183.33      6.58 o 
   1   1   6      460.59      484.86      9.47 o 
   2   1   6      127.46      118.62      4.78 o 
   3   1   6      291.12      300.58      9.93 o 
   4   1   6        1.83        2.42      2.46 o 
   5   1   6        2.99        9.65      3.33 o 
   6   1   6        1.14        0.11      2.84 o 
   7   1   6       42.92       36.31      5.08 o 
   8   1   6        0.41        2.30      3.36 o 
   9   1   6       20.43       25.30      4.75 o 
  10   1   6       26.50       19.78      4.64 o 
  11   1   6        2.23        3.71      3.74 o 
  12   1   6       10.86       12.39      4.61 o 
  13   1   6        0.38        8.99      4.16 o 
 -16   2   6        0.33        4.04      3.07 o 
 -15   2   6        1.14        6.62      3.19 o 
 -14   2   6        0.07        4.08      3.09 o 
 -13   2   6        5.87        5.96      2.40 o 
 -12   2   6       21.82       19.93      3.48 o 
 -11   2   6       30.80       32.23      3.48 o 
 -10   2   6      147.50      153.69      8.48 o 
  -9   2   6        4.25        4.07      1.83 o 
  -8   2   6       41.64       40.77      3.79 o 
  -7   2   6       14.21        9.06      2.02 o 
  -6   2   6        3.17        5.25      1.53 o 
  -5   2   6        1.85        3.10      1.59 o 
  -4   2   6        0.31        1.36      1.32 o 
  -3   2   6       13.76       15.68      2.47 o 
  -2   2   6        1.25        2.13      1.53 o 
  -1   2   6       34.69       34.63      3.27 o 
   0   2   6        2.92        6.03      1.71 o 
   1   2   6       27.24       14.90      5.40 o 
   2   2   6       32.60       30.73      2.54 o 
   3   2   6       19.08       22.13      2.70 o 
   4   2   6       60.17       61.83      4.13 o 
   5   2   6       10.96       10.21      2.94 o 
   6   2   6       14.24       16.65      3.98 o 
   7   2   6       18.08       21.01      3.88 o 
   8   2   6        1.12        3.30      3.62 o 
   9   2   6       18.36       19.55      4.70 o 
  10   2   6        0.29        7.94      4.00 o 
  11   2   6       24.72       28.13      5.27 o 
  12   2   6        0.35        2.16      4.01 o 
  13   2   6        0.51        3.86      3.89 o 
 -16   3   6        0.11        2.12      2.86 o 
 -15   3   6       15.58       12.87      4.94 o 
 -14   3   6        2.08        1.11      2.64 o 
 -13   3   6       12.07        7.89      2.63 o 
 -12   3   6        0.45        0.37      2.58 o 
 -11   3   6        5.77        6.06      3.49 o 
 -10   3   6       25.87       29.09      4.34 o 
  -9   3   6       90.85      111.85      8.07 o 
  -8   3   6      194.55      215.31     15.08 o 
  -7   3   6       63.27       67.83      3.83 o 
  -6   3   6       59.82       61.67      3.63 o 
  -5   3   6        0.15        1.79      1.61 o 
  -4   3   6       34.53       20.46      5.45 o 
  -3   3   6        6.59        7.18      1.79 o 
  -2   3   6       14.46       16.43      2.97 o 
  -1   3   6      128.14      126.97      7.03 o 
   0   3   6        1.30        4.07      1.31 o 
   1   3   6       44.98       51.55      4.81 o 
   2   3   6        6.84        7.07      2.11 o 
   3   3   6      207.96      222.24      8.50 o 
   4   3   6       88.52       94.88      5.34 o 
   5   3   6      111.79      136.13      8.35 o 
   6   3   6       26.41       25.54      4.02 o 
   7   3   6       11.84       10.44      3.46 o 
   8   3   6       28.47       35.21      5.52 o 
   9   3   6        0.06        3.05      3.66 o 
  10   3   6       54.70       63.12      7.98 o 
  11   3   6       15.74       13.75      4.50 o 
  12   3   6       28.32       30.08      5.76 o 
  13   3   6       17.37       13.41      4.39 o 
 -15   4   6        1.24        2.07      4.65 o 
 -14   4   6        8.75       18.11      4.18 o 
 -13   4   6       17.10       15.73      3.84 o 
 -12   4   6       40.57       33.02      8.64 o 
 -11   4   6       13.38       17.30      3.97 o 
 -10   4   6       20.14       20.90      4.06 o 
  -9   4   6      115.16      126.05      9.10 o 
  -8   4   6        2.66        2.18      2.49 o 
  -7   4   6       80.57       83.14      7.67 o 
  -6   4   6       20.69       15.08      2.45 o 
  -5   4   6       38.97       32.88      5.92 o 
  -4   4   6       55.14       58.13      4.23 o 
  -3   4   6        8.82        6.70      1.32 o 
  -2   4   6       38.46       24.58      9.47 o 
  -1   4   6       10.71       11.10      1.68 o 
   0   4   6       10.47       10.98      1.56 o 
   1   4   6       56.77       29.30      8.75 o 
   2   4   6      182.78      195.04      8.79 o 
   3   4   6      133.07      142.71      7.60 o 
   4   4   6        3.81        2.71      2.42 o 
   5   4   6       23.18       21.05      2.92 o 
   6   4   6        8.98       12.09      2.63 o 
   7   4   6        2.84        6.04      3.51 o 
   8   4   6        6.06        6.02      3.46 o 
   9   4   6       10.69       10.65      3.82 o 
  10   4   6       11.55       15.76      4.25 o 
  11   4   6        3.37        0.30      3.50 o 
  12   4   6        6.01        5.86      3.91 o 
 -15   5   6        6.18        6.21      3.33 o 
 -14   5   6        9.46       12.61      4.70 o 
 -13   5   6        4.40        4.31      4.21 o 
 -12   5   6       22.89       23.68      4.29 o 
 -11   5   6       14.10        9.76      3.26 o 
 -10   5   6       20.16       18.15      4.10 o 
  -9   5   6      173.70      187.36     10.66 o 
  -8   5   6      119.13      148.80     10.60 o 
  -7   5   6        3.27        3.74      2.34 o 
  -6   5   6       12.16       11.66      3.69 o 
  -5   5   6        1.35        3.08      1.67 o 
  -4   5   6       57.28       49.58      4.02 o 
  -3   5   6        1.07        0.36      2.01 o 
  -2   5   6      160.03      175.05      9.56 o 
  -1   5   6       33.16       35.56      3.43 o 
   0   5   6        0.02        0.67      1.17 o 
   1   5   6       87.17       13.95     42.34 o 
   2   5   6        2.08        3.07      1.98 o 
   3   5   6        2.16        2.68      2.55 o 
   4   5   6       48.80       52.86      4.50 o 
   5   5   6       38.29       40.19      3.86 o 
   6   5   6       22.39       15.33      3.44 o 
   7   5   6        0.16        2.97      3.84 o 
   8   5   6        0.45        2.17      3.22 o 
   9   5   6        0.17       -0.88      2.81 o 
  10   5   6        1.55        1.38      2.80 o 
  11   5   6       17.40       14.51      4.13 o 
  12   5   6       18.01       14.65      4.40 o 
 -14   6   6        0.25        9.13      4.47 o 
 -13   6   6       10.77        9.85      3.44 o 
 -12   6   6        0.70        2.75      3.32 o 
 -11   6   6       12.99       12.23      4.00 o 
 -10   6   6       10.35       13.81      4.09 o 
  -9   6   6        7.39        7.56      3.00 o 
  -8   6   6        1.01       -0.13      3.11 o 
  -7   6   6       43.22       47.44      5.65 o 
  -6   6   6        5.97       10.21      3.58 o 
  -5   6   6       61.06       56.30      5.16 o 
  -4   6   6        2.83        4.88      2.09 o 
  -3   6   6       17.18       19.73      3.34 o 
  -2   6   6       10.89       11.21      2.75 o 
  -1   6   6        6.95        5.83      2.02 o 
   0   6   6       33.05       35.16      8.57 o 
   1   6   6       90.01       84.76      7.74 o 
   2   6   6       93.46      101.79      6.72 o 
   3   6   6        3.50        4.43      2.27 o 
   4   6   6        0.34        4.59      2.08 o 
   5   6   6        0.14        2.89      2.05 o 
   6   6   6       18.47       17.81      3.05 o 
   7   6   6        0.73        2.51      2.34 o 
   8   6   6        1.24        1.92      3.05 o 
   9   6   6        2.33        2.95      3.24 o 
  10   6   6        5.61        4.77      4.19 o 
  11   6   6        0.01        4.37      3.77 o 
 -13   7   6        6.38       10.24      3.25 o 
 -12   7   6       20.25       18.12      4.49 o 
 -11   7   6        6.80        9.09      3.58 o 
 -10   7   6       26.60       28.07      5.43 o 
  -9   7   6       30.44       22.25      4.54 o 
  -8   7   6        6.40        5.43      3.11 o 
  -7   7   6       13.64       13.39      4.29 o 
  -6   7   6       96.85       93.37      7.55 o 
  -5   7   6        0.08        1.55      3.02 o 
  -4   7   6       11.90        7.46      3.16 o 
  -3   7   6        0.71        4.80      2.26 o 
  -2   7   6      131.92      136.82      7.25 o 
  -1   7   6       22.78       21.53      2.86 o 
   0   7   6      138.74      147.50      8.98 o 
   1   7   6      118.15      118.32      9.45 o 
   2   7   6        5.20        4.29      2.61 o 
   3   7   6        0.24        2.12      1.77 o 
   4   7   6        6.76        3.99      2.17 o 
   5   7   6       53.23       54.75      5.56 o 
   6   7   6       16.32        7.35      2.62 o 
   7   7   6       11.05        9.12      2.82 o 
   8   7   6        1.99        2.58      3.12 o 
   9   7   6        0.21        1.36      3.14 o 
  10   7   6        8.20        6.59      3.99 o 
 -12   8   6        5.57        7.82      4.01 o 
 -11   8   6        6.54        9.92      4.06 o 
 -10   8   6        4.23        2.51      2.88 o 
  -9   8   6        2.65        6.60      3.50 o 
  -8   8   6        3.78        4.47      3.37 o 
  -7   8   6       94.20       90.75      9.93 o 
  -6   8   6        0.01        3.40      3.41 o 
  -5   8   6        1.20        2.68      3.10 o 
  -4   8   6       54.67       56.74      6.18 o 
  -3   8   6        2.40        2.29      2.85 o 
  -2   8   6        7.99        6.42      2.57 o 
  -1   8   6       63.13       61.67      5.08 o 
   0   8   6       62.34       65.32      5.49 o 
   1   8   6        9.18        9.18      2.52 o 
   2   8   6        1.10        4.15      2.44 o 
   3   8   6       88.83       92.96      9.14 o 
   4   8   6        2.63       -0.56      2.99 o 
   5   8   6       23.12       13.21      3.51 o 
   6   8   6       34.28       26.33      6.43 o 
   7   8   6        2.92       -0.80      2.54 o 
   8   8   6        2.45        5.71      3.75 o 
   9   8   6        1.56        1.99      3.95 o 
 -11   9   6        5.31        7.94      3.73 o 
 -10   9   6        4.93        5.37      3.65 o 
  -9   9   6        0.01        4.00      3.56 o 
  -8   9   6       15.15       17.17      4.42 o 
  -7   9   6        0.10        1.87      3.25 o 
  -6   9   6        0.73        8.02      4.10 o 
  -5   9   6        5.26        8.24      3.50 o 
  -4   9   6        7.82        6.12      3.16 o 
  -3   9   6        2.24        6.08      3.34 o 
  -2   9   6        2.99        2.43      2.82 o 
  -1   9   6       30.80       33.40      5.01 o 
   0   9   6       48.56       56.12      6.32 o 
   1   9   6        6.13        6.35      2.67 o 
   2   9   6        1.71        2.71      2.05 o 
   3   9   6        6.45        5.04      3.09 o 
   4   9   6       61.71       54.99      6.72 o 
   5   9   6        6.13        6.38      2.21 o 
   6   9   6       28.41       25.61      6.12 o 
   7   9   6       14.86       15.48      3.97 o 
   8   9   6        0.48        5.32      4.26 o 
  -9  10   6        0.04        2.07      3.53 o 
  -8  10   6        2.71        4.28      3.73 o 
  -7  10   6        7.09        2.10      3.57 o 
  -6  10   6        1.88        5.09      3.57 o 
  -5  10   6        0.10       -0.35      4.08 o 
  -4  10   6        3.60        2.95      3.09 o 
  -3  10   6        0.34        4.38      2.97 o 
  -2  10   6        4.14        6.20      3.16 o 
  -1  10   6        0.14        4.11      2.74 o 
   0  10   6        0.28        2.78      3.13 o 
   1  10   6        2.16        3.49      2.41 o 
   2  10   6        0.95        0.28      2.22 o 
   3  10   6       27.13       26.90      4.72 o 
   4  10   6        0.57        2.23      2.23 o 
   5  10   6       12.91       11.44      3.91 o 
   6  10   6        0.00        2.76      2.36 o 
  -7  11   6        4.33        9.02      3.86 o 
  -6  11   6        0.14        2.23      3.44 o 
  -5  11   6        7.36        7.95      3.72 o 
  -4  11   6        2.67        7.03      3.51 o 
  -3  11   6        1.31       -0.22      3.06 o 
  -2  11   6       22.38       19.41      4.11 o 
  -1  11   6        0.01        3.39      3.72 o 
   0  11   6       13.81       16.02      4.90 o 
   1  11   6        0.18       -0.28      2.66 o 
   2  11   6        5.23        5.47      2.24 o 
   3  11   6        3.92        3.21      2.91 o 
   4  11   6        9.90        6.75      2.88 o 
  -2  12   6        0.00        2.99      5.06 o 
  -1  12   6        0.93        1.30      5.54 o 
 -15   1   7       12.40       14.92      5.17 o 
 -14   1   7        2.87        3.82      3.05 o 
 -13   1   7        0.01        2.72      3.67 o 
 -12   1   7        3.12        4.55      5.71 o 
 -11   1   7       39.17       39.77      4.92 o 
 -10   1   7       19.18       11.71      2.08 o 
  -9   1   7       62.18       57.66      6.79 o 
  -8   1   7      111.57      126.14      8.12 o 
  -7   1   7       51.68       61.57      5.25 o 
  -6   1   7       54.68       54.96      4.77 o 
  -5   1   7       13.67       12.03      1.89 o 
  -4   1   7       31.00       32.97      3.49 o 
  -3   1   7        0.30        1.57      1.13 o 
  -2   1   7       16.85       14.99      2.19 o 
  -1   1   7        4.73        5.22      1.90 o 
   0   1   7       54.66       53.66      4.51 o 
   1   1   7        2.34        2.26      1.70 o 
   2   1   7       14.91       15.10      2.60 o 
   3   1   7       30.19       28.28      4.56 o 
   4   1   7        3.06        0.79      2.34 o 
   5   1   7        6.70        6.20      3.24 o 
   6   1   7        5.22        8.27      3.64 o 
   7   1   7        0.15        5.06      3.62 o 
   8   1   7        2.92        3.43      3.54 o 
   9   1   7        2.98        3.75      3.73 o 
  10   1   7        7.82       16.28      5.26 o 
  11   1   7        0.14        3.81      3.94 o 
 -14   2   7        0.02        6.16      5.96 o 
 -13   2   7        0.25        5.77      3.57 o 
 -12   2   7        5.73        7.39      2.85 o 
 -11   2   7       15.76        7.90      2.56 o 
 -10   2   7       38.43       47.75      4.93 o 
  -9   2   7       22.56       28.32      4.75 o 
  -8   2   7       31.07       31.90      3.36 o 
  -7   2   7       15.93       12.28      2.08 o 
  -6   2   7       29.93       30.10      3.25 o 
  -5   2   7       58.33       56.75      4.15 o 
  -4   2   7        2.20        4.94      1.50 o 
  -3   2   7       24.21       22.06      2.61 o 
  -2   2   7        9.00       10.54      1.62 o 
  -1   2   7        9.59        8.53      1.91 o 
   0   2   7        1.47        1.84      1.67 o 
   1   2   7       70.33       82.56      7.16 o 
   2   2   7       35.77       40.00      4.25 o 
   3   2   7        1.47        4.10      2.80 o 
   4   2   7        0.33        2.40      2.93 o 
   5   2   7       10.75       12.14      4.64 o 
   6   2   7        0.00        2.84      3.33 o 
   7   2   7        4.00        1.71      2.44 o 
   8   2   7        0.33        0.10      3.41 o 
   9   2   7        0.00        2.80      3.68 o 
  10   2   7        0.35        7.45      4.35 o 
  11   2   7        0.05        2.29      3.84 o 
 -14   3   7        0.16        1.01      2.61 o 
 -13   3   7        2.19        0.60      2.10 o 
 -12   3   7       15.78       12.90      3.97 o 
 -11   3   7       84.02       84.58      9.50 o 
 -10   3   7       23.36       25.45      4.59 o 
  -9   3   7       14.85       14.45      3.78 o 
  -8   3   7       13.07       11.13      3.54 o 
  -7   3   7       37.04       35.64      3.81 o 
  -6   3   7       30.26       27.59      3.30 o 
  -5   3   7        6.35        4.85      1.97 o 
  -4   3   7        5.66        5.76      2.01 o 
  -3   3   7        1.34        3.00      1.43 o 
  -2   3   7        2.28        2.58      1.21 o 
  -1   3   7        9.47        7.67      1.59 o 
   0   3   7       54.27       51.95      4.85 o 
   1   3   7        2.39        4.74      2.27 o 
   2   3   7        6.26        2.85      2.12 o 
   3   3   7        0.05        0.69      2.10 o 
   4   3   7        0.53        1.78      3.91 o 
   5   3   7        1.69        4.48      3.31 o 
   6   3   7        3.81        4.70      2.79 o 
   7   3   7        1.61        5.10      3.40 o 
   8   3   7        0.44        4.64      3.79 o 
   9   3   7        0.27        6.31      3.73 o 
  10   3   7        2.31        1.87      3.72 o 
  11   3   7        0.00        3.93      4.19 o 
 -14   4   7        0.29       -3.41      3.80 o 
 -13   4   7        0.77        0.70      2.76 o 
 -12   4   7        0.32       -0.56      2.96 o 
 -11   4   7       10.90       11.40      3.23 o 
 -10   4   7        0.13        2.25      2.62 o 
  -9   4   7       33.23       30.92      5.41 o 
  -8   4   7        4.50        9.03      3.06 o 
  -7   4   7       12.35       14.51      3.87 o 
  -6   4   7       59.19       62.70      5.38 o 
  -5   4   7        1.99        3.59      1.57 o 
  -4   4   7        6.68        5.87      2.24 o 
  -3   4   7       22.73       17.06      3.29 o 
  -2   4   7        8.70        6.54      2.01 o 
  -1   4   7        8.39        3.84      1.46 o 
   0   4   7       12.69        9.88      1.83 o 
   1   4   7       90.41       92.60      7.62 o 
   2   4   7       30.72       30.14      3.19 o 
   3   4   7       48.37       45.43      4.18 o 
   4   4   7       64.39       60.14      5.93 o 
   5   4   7        0.03        1.20      2.61 o 
   6   4   7        4.69        6.50      3.13 o 
   7   4   7        1.92        6.07      3.03 o 
   8   4   7        3.38        7.21      4.13 o 
   9   4   7        0.12        2.49      3.22 o 
  10   4   7        4.15        3.69      3.49 o 
 -13   5   7        7.19        5.29      2.25 o 
 -12   5   7        4.52        6.66      2.44 o 
 -11   5   7        0.44        1.85      3.68 o 
 -10   5   7       11.49        9.74      3.51 o 
  -9   5   7        2.26        0.95      2.77 o 
  -8   5   7       36.52       41.11      6.03 o 
  -7   5   7       52.47       51.90      6.17 o 
  -6   5   7        5.68        5.15      2.58 o 
  -5   5   7       12.80       13.87      4.11 o 
  -4   5   7       49.95       53.51      4.68 o 
  -3   5   7        8.74        9.18      2.13 o 
  -2   5   7       52.81       52.51      5.34 o 
  -1   5   7       16.46       15.59      2.28 o 
   0   5   7       37.22       30.72      3.64 o 
   1   5   7        2.25        6.90      4.71 o 
   2   5   7       16.07       11.17      2.79 o 
   3   5   7      129.64      129.94      7.42 o 
   4   5   7        0.32        2.75      2.16 o 
   5   5   7        1.57        5.67      2.41 o 
   6   5   7        9.19       10.07      3.59 o 
   7   5   7        0.46        4.88      3.42 o 
   8   5   7        7.66        4.04      3.94 o 
   9   5   7       10.33        9.00      3.90 o 
  10   5   7       15.85       14.73      3.57 o 
 -12   6   7        0.08        6.23      3.42 o 
 -11   6   7       16.13       18.62      4.82 o 
 -10   6   7       29.68       30.95      4.70 o 
  -9   6   7        5.48        5.13      3.04 o 
  -8   6   7        0.00       -0.46      2.98 o 
  -7   6   7        1.49        1.05      2.71 o 
  -6   6   7        0.00        0.30      2.01 o 
  -5   6   7      103.81      112.43      9.22 o 
  -4   6   7        5.74        5.22      4.02 o 
  -3   6   7       10.57       11.15      2.65 o 
  -2   6   7        1.65        3.47      1.90 o 
  -1   6   7       20.90       20.54      3.34 o 
   0   6   7        0.02        1.82      2.30 o 
   1   6   7        0.13        2.00      2.49 o 
   2   6   7       35.20       32.57      5.25 o 
   3   6   7        6.94        5.06      2.97 o 
   4   6   7        4.48        3.39      2.30 o 
   5   6   7       20.15       19.12      4.80 o 
   6   6   7        0.49        1.81      4.28 o 
   7   6   7        0.78        3.87      2.97 o 
   8   6   7        0.02        4.32      3.26 o 
   9   6   7        0.52        5.65      3.61 o 
 -11   7   7        0.09        0.93      3.41 o 
 -10   7   7        3.58        5.76      3.13 o 
  -9   7   7        9.25        4.65      3.16 o 
  -8   7   7       28.80       32.88      4.88 o 
  -7   7   7       37.33       35.65      5.29 o 
  -6   7   7       21.22       25.67      6.39 o 
  -5   7   7        0.98        1.99      2.74 o 
  -4   7   7       27.00       26.43      5.13 o 
  -3   7   7        7.13       10.34      2.63 o 
  -2   7   7        0.10        1.41      1.87 o 
  -1   7   7        1.80        3.61      2.31 o 
   0   7   7       22.78       16.57      3.53 o 
   1   7   7        3.94        6.38      2.48 o 
   2   7   7        6.61        8.69      2.76 o 
   3   7   7       72.77       64.24      8.37 o 
   4   7   7        0.00        2.45      1.86 o 
   5   7   7       32.61       34.85      6.48 o 
   6   7   7       12.87       16.79      4.93 o 
   7   7   7        2.79        8.47      4.06 o 
   8   7   7        4.83        4.20      3.90 o 
 -10   8   7        0.59        2.28      2.62 o 
  -9   8   7        2.45        3.19      3.07 o 
  -8   8   7        9.12       12.87      3.64 o 
  -7   8   7        0.16        2.67      3.40 o 
  -6   8   7        0.06        1.74      2.40 o 
  -5   8   7        4.78        4.92      3.25 o 
  -4   8   7        0.02        1.67      2.95 o 
  -3   8   7        1.81        3.66      2.76 o 
  -2   8   7        1.70        2.09      3.02 o 
  -1   8   7       15.45       11.00      3.22 o 
   0   8   7        0.49       -0.63      2.23 o 
   1   8   7       10.41       11.60      3.20 o 
   2   8   7        0.31        2.94      2.70 o 
   3   8   7        5.40        4.76      3.42 o 
   4   8   7        1.15        2.64      2.41 o 
   5   8   7        1.97        1.54      3.00 o 
   6   8   7       11.32       10.96      4.79 o 
   7   8   7        0.01        0.54      2.32 o 
  -9   9   7        3.47        1.00      5.24 o 
  -8   9   7        3.18        2.51      3.57 o 
  -7   9   7        2.20        3.82      4.04 o 
  -6   9   7        1.29        3.53      2.06 o 
  -5   9   7        2.14        2.13      3.20 o 
  -4   9   7        5.28        3.04      3.03 o 
  -3   9   7        0.90        4.81      2.63 o 
  -2   9   7       21.49       12.89      3.83 o 
  -1   9   7        8.75        5.89      3.79 o 
   0   9   7       15.21       20.16      4.81 o 
   1   9   7        0.93        2.17      3.40 o 
   2   9   7       15.79       11.41      3.45 o 
   3   9   7       19.53       18.56      4.52 o 
   4   9   7        0.00        0.54      3.04 o 
   5   9   7       39.68       35.12      6.06 o 
  -6  10   7        0.02        3.21      3.60 o 
  -5  10   7        0.23       -1.31      3.17 o 
  -4  10   7        3.47        7.27      4.35 o 
  -3  10   7        9.46       10.11      4.01 o 
  -2  10   7        7.44        3.51      3.50 o 
  -1  10   7       23.06       17.70      6.63 o 
   0  10   7        8.70       10.34      3.97 o 
   1  10   7        7.14        8.17      3.31 o 
   2  10   7        0.01        3.26      2.46 o 
   3  10   7        4.27        5.03      3.04 o 
 -13   0   8        6.75       11.26      8.38 o 
 -12   0   8        6.70        8.31      8.06 o 
 -11   0   8       55.41       72.32     14.88 o 
 -10   0   8        2.36        3.23      6.78 o 
  -9   0   8      120.03      121.82     12.62 o 
  -8   0   8        6.27        4.87      2.13 o 
  -7   0   8        0.62        3.46      3.03 o 
  -6   0   8      260.85      295.06     17.20 o 
  -5   0   8        0.03        0.28      5.28 o 
  -4   0   8        3.02        0.16      2.71 o 
  -3   0   8        0.39       -0.12      2.53 o 
  -2   0   8        3.53        3.41      2.76 o 
  -1   0   8        0.00        4.22      3.54 o 
   0   0   8        6.33        6.26      6.15 o 
   1   0   8      138.83      146.98     19.85 o 
   2   0   8       52.85       48.22      8.58 o 
   3   0   8      127.79      161.96     19.78 o 
   4   0   8        1.89        4.84      3.08 o 
   5   0   8        2.16        5.93      4.64 o 
   6   0   8        0.02        1.97      4.88 o 
   7   0   8        0.01        2.93      4.57 o 
   8   0   8        4.34       15.18      6.98 o 
   9   0   8        7.33        5.47      5.85 o 
 -13   1   8        0.21        2.47      5.03 o 
 -12   1   8       39.69       25.84     11.49 o 
 -11   1   8        0.63        1.31      4.03 o 
 -10   1   8       29.06       25.32     10.50 o 
  -9   1   8        8.94       10.04      2.10 o 
  -8   1   8       12.84       11.59      3.24 o 
  -7   1   8       34.66       27.65      3.51 o 
  -6   1   8        0.11        2.51      2.31 o 
  -5   1   8        2.36        4.36      1.74 o 
  -4   1   8        5.33        1.90      2.04 o 
  -3   1   8        0.67        2.49      1.55 o 
  -2   1   8        6.84        8.72      2.17 o 
  -1   1   8        7.22        4.94      1.74 o 
   0   1   8        7.14        3.53      1.98 o 
   1   1   8       29.07       27.38      4.60 o 
   2   1   8       10.88        7.17      3.99 o 
   3   1   8       34.92       32.09      5.27 o 
   4   1   8       58.35       64.97     11.23 o 
   5   1   8       11.05        8.03      3.73 o 
   6   1   8        1.08        2.14      2.27 o 
   7   1   8        0.87        1.57      3.84 o 
   8   1   8        1.05        3.81      3.21 o 
   9   1   8        3.55        4.04      4.09 o 
 -12   2   8        2.83        3.43      3.62 o 
 -11   2   8       16.14       25.84      5.57 o 
 -10   2   8        0.20        1.00      1.62 o 
  -9   2   8       92.79      102.25     11.99 o 
  -8   2   8        0.30       -0.66      2.70 o 
  -7   2   8        0.67        3.11      1.92 o 
  -6   2   8       42.10       41.11      5.42 o 
  -5   2   8        0.03       -1.27      1.93 o 
  -4   2   8       37.45       39.93      4.17 o 
  -3   2   8        0.40        3.64      1.47 o 
  -2   2   8       19.30       13.99      2.64 o 
  -1   2   8        1.06        2.04      2.34 o 
   0   2   8        3.11        4.70      1.98 o 
   1   2   8       11.93       10.10      2.23 o 
   2   2   8        2.59        3.28      2.80 o 
   3   2   8      164.34      182.13     17.76 o 
   4   2   8        8.62        6.81      3.23 o 
   5   2   8        0.02        0.73      3.89 o 
   6   2   8        9.37        5.47      3.66 o 
   7   2   8        2.83        5.93      3.62 o 
   8   2   8        0.37        2.08      3.78 o 
   9   2   8        1.47       -0.69      3.64 o 
 -12   3   8        9.84       10.86      4.07 o 
 -11   3   8        2.85        3.91      2.47 o 
 -10   3   8       12.11        8.41      2.92 o 
  -9   3   8       21.94       17.91      3.64 o 
  -8   3   8       40.83       35.57      5.46 o 
  -7   3   8       45.71       50.41      6.87 o 
  -6   3   8       18.58       20.69      3.32 o 
  -5   3   8       18.29       15.88      2.64 o 
  -4   3   8        5.37        3.15      1.61 o 
  -3   3   8        7.70        7.16      1.90 o 
  -2   3   8        0.20        1.83      1.66 o 
  -1   3   8       11.04       10.66      2.09 o 
   0   3   8       46.49       47.23      4.94 o 
   1   3   8        2.88        4.19      2.05 o 
   2   3   8       49.27       54.70      7.19 o 
   3   3   8        3.77        3.96      2.02 o 
   4   3   8        0.93       -0.11      3.35 o 
   5   3   8       19.54       20.40      4.17 o 
   6   3   8        0.01        4.01      3.41 o 
   7   3   8        0.53       -1.10      3.65 o 
   8   3   8        0.62        7.83      4.49 o 
 -12   4   8        9.08       11.70      4.81 o 
 -11   4   8        5.68        3.01      3.15 o 
 -10   4   8        2.85        2.53      2.40 o 
  -9   4   8       82.91      100.78      9.41 o 
  -8   4   8        9.28       13.00      3.03 o 
  -7   4   8        3.91        5.74      3.29 o 
  -6   4   8       73.52       99.35     10.38 o 
  -5   4   8       21.46       11.55      2.42 o 
  -4   4   8        8.38        8.21      2.44 o 
  -3   4   8       12.48       10.51      2.36 o 
  -2   4   8       32.83       29.41      4.45 o 
  -1   4   8        0.09        2.60      2.23 o 
   0   4   8        2.57        3.25      2.44 o 
   1   4   8       61.59       67.95      8.17 o 
   2   4   8        1.56        5.61      2.88 o 
   3   4   8        8.32       13.87      3.63 o 
   4   4   8        0.26        3.76      1.94 o 
   5   4   8        6.93        4.39      3.49 o 
   6   4   8       16.87       19.17      4.69 o 
   7   4   8        2.40        3.57      3.53 o 
   8   4   8        1.95        8.06      3.19 o 
 -11   5   8        0.53        5.55      3.34 o 
 -10   5   8        8.24        3.41      3.46 o 
  -9   5   8        1.47        3.45      2.55 o 
  -8   5   8        0.56        4.69      2.08 o 
  -7   5   8       12.86       12.32      2.90 o 
  -6   5   8        4.04        2.22      2.36 o 
  -5   5   8       25.29       25.76      5.42 o 
  -4   5   8        0.22        2.73      2.11 o 
  -3   5   8       10.02        5.98      2.22 o 
  -2   5   8        2.33        4.13      2.02 o 
  -1   5   8        0.92        3.48      2.11 o 
   0   5   8       15.50       14.82      3.59 o 
   1   5   8        8.90        5.69      2.53 o 
   2   5   8       20.90       20.46      5.07 o 
   3   5   8        5.78        6.54      3.65 o 
   4   5   8        0.07        3.36      3.73 o 
   5   5   8        7.89        4.62      4.69 o 
   6   5   8        0.41        0.16      4.01 o 
   7   5   8        0.28        1.45      3.88 o 
 -10   6   8        8.56        2.86      3.36 o 
  -9   6   8       35.53       30.60      5.62 o 
  -8   6   8       15.88       18.70      4.40 o 
  -7   6   8        3.15        3.53      2.70 o 
  -6   6   8       23.04       18.65      3.29 o 
  -5   6   8        0.40        4.69      1.85 o 
  -4   6   8        0.59        2.46      2.05 o 
  -3   6   8       12.17        2.61      2.59 o 
  -2   6   8       29.12       24.38      4.78 o 
  -1   6   8        0.04        5.27      2.37 o 
   0   6   8        0.13        0.89      2.19 o 
   1   6   8        4.14        7.51      2.58 o 
   2   6   8        0.68        3.10      2.69 o 
   3   6   8        2.67        9.38      3.88 o 
   4   6   8        0.17        5.52      3.03 o 
   5   6   8        0.69        3.30      3.75 o 
   6   6   8        2.00        0.57      4.16 o 
  -8   7   8        2.01        4.15      2.34 o 
  -7   7   8        3.39        5.00      2.58 o 
  -6   7   8       10.61       14.47      3.81 o 
  -5   7   8        0.00        0.18      1.96 o 
  -4   7   8        8.17        7.80      3.70 o 
  -3   7   8        1.40        6.97      4.25 o 
  -2   7   8        0.27        0.03      2.51 o 
  -1   7   8        5.75        5.28      2.39 o 
   0   7   8        0.00        2.93      2.25 o 
   1   7   8        3.23        2.55      2.60 o 
   2   7   8        0.04        2.72      2.32 o 
   3   7   8        0.04        0.99      3.63 o 
   4   7   8        2.40        5.24      3.24 o 
   5   7   8        0.55        4.04      3.26 o 
  -6   8   8        0.18        1.32      2.59 o 
  -5   8   8        2.98        3.74      3.62 o 
  -4   8   8        1.92        5.24      3.15 o 
  -3   8   8        1.53        7.27      5.91 o 
  -2   8   8       19.21       19.46      5.55 o 
  -1   8   8        6.36        9.58      3.74 o 
   0   8   8        1.30        2.51      2.08 o 
   1   8   8        8.89       11.27      3.59 o 
   2   8   8        0.41        2.82      3.09 o 
   3   8   8        1.52        8.26      3.68 o 
 -10   1   9        0.02        0.41      4.45 o 
  -9   1   9        2.17        4.76      4.66 o 
  -8   1   9       10.73       11.94      4.80 o 
  -7   1   9        5.70        4.09      2.77 o 
  -6   1   9        0.33        2.22      2.75 o 
  -5   1   9        0.02       -0.91      2.49 o 
  -4   1   9        1.38        5.38      2.48 o 
  -3   1   9       18.35       15.87      3.15 o 
  -2   1   9        4.86        3.07      2.60 o 
  -1   1   9        4.62        4.01      2.24 o 
   0   1   9        0.69        1.83      3.78 o 
   1   1   9        0.65        1.62      2.47 o 
   2   1   9        0.04        1.12      3.15 o 
   3   1   9        7.09        9.51      3.41 o 
   4   1   9       18.05       21.65      5.76 o 
   5   1   9        7.07        5.79      2.91 o 
  -9   2   9       14.14       12.11      3.74 o 
  -8   2   9        0.12        4.02      3.00 o 
  -7   2   9       25.92       25.42      4.59 o 
  -6   2   9       14.62       15.45      4.47 o 
  -5   2   9        0.37        1.09      2.20 o 
  -4   2   9       14.04       11.96      3.74 o 
  -3   2   9        0.12        4.64      3.14 o 
  -2   2   9       24.17       25.63      5.00 o 
  -1   2   9        4.88        6.58      3.00 o 
   0   2   9       17.23       15.81      5.60 o 
   1   2   9        1.24        1.10      2.65 o 
   2   2   9        0.95        1.97      1.71 o 
   3   2   9        1.21        1.92      2.85 o 
   4   2   9        5.50        9.96      4.55 o 
   5   2   9       14.02       15.44      3.31 o 
  -9   3   9       11.91        9.41      3.94 o 
  -8   3   9        1.99        3.27      2.77 o 
  -7   3   9        4.70        5.30      4.17 o 
  -6   3   9       29.45       19.84      5.44 o 
  -5   3   9        3.06        7.34      3.43 o 
  -4   3   9        7.28        6.88      3.14 o 
  -3   3   9       27.08       28.39      3.95 o 
  -2   3   9        4.58        1.72      2.90 o 
  -1   3   9        5.88        8.26      2.68 o 
   0   3   9        1.15        2.93      2.92 o 
   1   3   9        6.44        4.95      3.92 o 
   2   3   9        0.27        2.34      3.57 o 
   3   3   9       17.09       15.50      4.86 o 
   4   3   9       22.37       18.67      4.68 o 
  -8   4   9        0.37        3.00      2.93 o 
  -7   4   9       15.94       12.98      3.70 o 
  -6   4   9        1.30        6.33      2.09 o 
  -5   4   9        1.50        3.38      3.54 o 
  -4   4   9        8.87        8.41      3.34 o 
  -3   4   9        2.23        2.46      3.32 o 
  -2   4   9        0.70        0.74      2.52 o 
  -1   4   9        0.05        2.44      3.15 o 
   0   4   9        4.42        9.65      3.69 o 
   1   4   9        6.46        3.52      3.24 o 
   2   4   9        1.45        2.46      3.09 o 
   3   4   9        4.96        4.44      4.36 o 
   4   4   9        0.25        3.19      3.41 o 
  -7   5   9       12.19        9.60      3.52 o 
  -6   5   9       14.30       10.08      3.11 o 
  -5   5   9        0.44        1.40      2.27 o 
  -4   5   9        1.17        4.43      4.92 o 
  -3   5   9        0.04        1.30      2.50 o 
  -2   5   9        1.23        2.97      2.94 o 
  -1   5   9        0.73        2.24      3.69 o 
   0   5   9        1.76        5.75      2.40 o 
   1   5   9        0.58        1.69      3.31 o 
   2   5   9        0.23        0.94      3.98 o 
  -4   6   9        1.71        1.94      3.15 o 
  -3   6   9        0.62       -0.94      3.53 o 
  -2   6   9        0.15        3.48      2.92 o 
  -1   6   9        1.93        2.11      2.45 o 
   0   6   9        0.04        3.32      4.15 o 
                                                 
